# Supplementary material for: Genome-wide identification, phylogenetic analysis, and expression profiles of trihelix transcription factor family genes in quinoa (Chenopodium quinoa Willd.) under abiotic stress conditions
Source: BMC Genomics. 2022 Jul 10;23:499. doi: 10.1186/s12864-022-08726-y (PMC9271251; doi:10.1186/s12864-022-08726-y)
Supplement: Supplementary file 1 — Additional file 1: Table S1. The physicochemical properties, cds and protein sequences of the 47 CqTH genes identified in this study. [file 12864_2022_8726_MOESM1_ESM.xlsx]

## Sheet: Trihelix gene information
Supplementary Table 1 List of the 47 CqTH genes identified in this study
Gene	Gene ID	Protein length	Mw (KDa)	pI	Location	Start	End	Positive and negative chain	Predicted Subcellular location（W）	Group	Number of exons
CqTH01	AUR62021521-RA	383	44.6566	4.65	Chr01	19024926	19026625	-	chlo	SIP1	4
CqTH02	AUR62021815-RA	212	24.248	8.64	Chr01	39334978	39335613	+	mito	GT2	1
CqTH03	AUR62032637-RA	275	30.4015	8.68	Chr01	49150942	49152972	-	nucl	SIP1	4
CqTH04	AUR62043827-RA	274	30.5561	4.81	Chr01	52098162	52105061	+	cyto	SH4	2
CqTH05	AUR62038724-RA	274	30.5561	4.81	Chr01	105731552	105738436	-	cyto	SH4	2
CqTH06	AUR62027681-RA	221	25.4742	9.13	Chr01	127337961	127338884	+	cyto	SIP1	2
CqTH07	AUR62012844-RA	365	41.499	7.01	Chr02	563506	565056	-	nucl	GT2	2
CqTH08	AUR62031211-RA	557	61.4565	9.82	Chr02	7890238	7900586	-	E.R.	SIP1	6
CqTH09	AUR62011010-RA	216	24.955	4.99	Chr02	55453034	55453750	-	nucl	SIP1	2
CqTH10	AUR62013581-RA	510	56.3359	5.93	Chr03	64232538	64235320	-	nucl	GT2	4
CqTH11	AUR62013578-RA	406	46.4494	8.97	Chr03	64340338	64341651	-	nucl	GTΥ	2
CqTH12	AUR62012274-RA	253	28.5425	10.31	Chr03	78326973	78331288	-	nucl	SIP1	5
CqTH13	AUR62022916-RA	262	29.9828	9.9	Chr04	2450555	2454543	-	nucl	SIP1	5
CqTH14	AUR62020649-RA	274	30.358	4.87	Chr04	16517071	16523638	+	cyto	SH4	2
CqTH15	AUR62026883-RA	309	33.9057	7.07	Chr04	46440931	46442944	-	nucl	SIP1	3
CqTH16	AUR62004923-RA	593	67.5438	5.68	Chr05	67353773	67356325	+	nucl	GT2	3
CqTH17	AUR62019278-RA	461	52.2401	5.86	Chr05	80614716	80616098	-	nucl	GTΥ	1
CqTH18	AUR62019276-RA	461	52.2401	5.86	Chr05	80635343	80636725	-	nucl	GTΥ	1
CqTH19	AUR62024171-RA	384	43.3352	6.57	Chr06	2037235	2048734	+	cyto	GT1	7
CqTH20	AUR62028844-RA	233	26.7856	9.55	Chr06	3618903	3621437	-	nucl	SH4	3
CqTH21	AUR62003340-RA	292	32.9272	7.2	Chr06	8895564	8896969	-	chlo	SH4	2
CqTH22	AUR62033561-RA	524	61.2027	7.78	Chr07	10377702	10384202	+	nucl	GT2	3
CqTH23	AUR62033603-RA	417	45.9337	8.21	Chr07	11468645	11476055	-	nucl	SIP1	7
CqTH24	AUR62001093-RA	826	94.4429	8.24	Chr07	95990502	96003484	+	nucl	SIP1	15
CqTH25	AUR62001436-RA	359	39.7035	10.22	Chr07	100333875	100335239	+	nucl	SIP1	3
CqTH26	AUR62003625-RA	494	56.9112	7.4	Chr09	4401056	4404060	+	nucl	GT2	2
CqTH27	AUR62026711-RA	396	45.2901	8.81	Chr10	21462398	21463681	+	nucl	GTΥ	2
CqTH28	AUR62026710-RA	484	54.4411	5.77	Chr10	21515230	21517825	+	nucl	GT1	4
CqTH29	AUR62001029-RA	543	61.0654	7.15	Chr12	13099995	13108917	-	nucl	GT2	5
CqTH30	AUR62007169-RA	331	35.9738	10.14	Chr13	4026993	4028707	-	nucl	SIP1	2
CqTH31	AUR62005563-RA	366	41.879	5.8	Chr14	53693856	53703177	+	cyto	GT1	6
CqTH32	AUR62011390-RA	293	32.734	10.26	Chr15	10109939	10111729	+	nucl	SIP1	3
CqTH33	AUR62011628-RA	332	37.7045	7.4	Chr15	13199758	13200978	+	nucl	SIP1	2
CqTH34	AUR62017934-RA	424	48.6755	8.84	Chr15	20798655	20801240	+	nucl	GT2	2
CqTH35	AUR62042889-RA	424	48.0712	9.81	Chr15	28281777	28286065	+	chlo	SIP1	4
CqTH36	AUR62041696-RA	289	33.0096	6.39	Chr16	12966132	12967987	-	nucl	SH4	5
CqTH37	AUR62041746-RA	284	32.0267	9.44	Chr16	48411550	48412401	+	nucl	SIP1	1
CqTH38	AUR62018837-RA	194	21.5402	6.97	Chr16	74384047	74389831	+	chlo	SIP1	2
CqTH39	AUR62041433-RA	361	42.2167	7.99	Chr17	893296	894681	-	nucl	GT2	2
CqTH40	AUR62037899-RA	640	70.8011	6.99	Chr17	2223453	2230931	-	plas	SIP1	6
CqTH41	AUR62037901-RA	408	47.1131	5.26	Chr17	2318177	2320554	-	nucl	GTΥ	3
CqTH42	AUR62016442-RA	413	46.9075	4.37	Chr17	70452213	70454191	-	nucl	SIP1	3
CqTH43	AUR62016671-RA	278	31.448	10.15	Chr17	73646052	73647687	-	nucl	SIP1	3
CqTH44	AUR62009930-RA	243	26.7474	9.68	Chr18	25013471	25014837	+	nucl	SIP1	3
CqTH45	AUR62009533-RA	272	30.8754	5.9	Chr18	29401143	29403390	+	nucl	SH4	4
CqTH46	AUR62044651-RA	510	56.3359	5.93	Chr00	17782576	17785359	+	nucl	GT2	4
CqTH47	AUR62044655-RA	275	30.8121	8.03	Chr00	97652515	97653339	+	nucl	GT2	1

## Sheet: Trihelix gene sequences
Supplementary Table 1 List of the 47 CqTH genes identified in this study
Gene	Gene ID	Sequence Type	Sequences
CqTH01	AUR62021521-RA	CDS	ATGGATCGTCGATCGAATTACCCTTATTCTCGCCGATCAAAACCCCAAAAAAGTTACGCCGAAGAAGAAGATGATGACGATGAAAACGACGTCGTTCTTGGAGCAATCGACGATTCCGATGAAGAAGAAGATGACGACATCAATGACGAAGACTTCAACGGTCCTGGGCGTCGCCGCACATCCACTCGACATCGCCAGAAGCAGAGAAAGCTCTCTACTTGGAATTACCATTCTACCCCTAAATCCTCCGGCATGGATTCCGATTGGTCGGAGCAGGGTACTTTCGTCCTTTTGGAAATCGTCGCTGAGCGAGTTTCGGAGGCGACGCGGTCGAAACGCTGCGTTTCGGATTGTAGAAGTAGGTTGAATGCATTGAAGATGAAGTATAAGAGAGAGAAA…
CqTH01	AUR62021521-RA	Protein	MDRRSNYPYSRRSKPQKSYAEEEDDDDENDVVLGAIDDSDEEEDDDINDEDFNGPGRRRTSTRHRQKQRKLSTWNYHSTPKSSGMDSDWSEQGTFVLLEIWGERFLQLGRSSLRSEDWNEVAERVSEATRSKRCVSDCRSRLNALKMKYKREKAKVIGLGIGSSKWVFFKKMDVLMTMSPRQLQQQEQCGLACGVDSGEFVFMNPRVYLDHSNASDEMRDSPGNSEMLSESIKRVGEIYEKMEDSKKQHMEELDRMREEFQRELELQKKEMLDRTKVEIAKLGQKDDQEQDSDCSVENVMLAENVYYYMMVVYALALEATNILFAEGMLVVFCILFKFAFCAQIRGHNLRKSDDNVIYSGCYWNFREGEYDEDCRMFFDGLA*
CqTH02	AUR62021815-RA	CDS	ATGCACCAGCAGTTGATGAACATGATTGAAAACAAGGAGAAAGACAGGATTCTTAGAGAGGAAGCGTGGCGCCAACAGGAGTTGGAGCGTGCTAATAGAGACCACCAGATTAGAGCTCAGGAGGCTGCTCGTAATGTCGCTCTTATTTCCTTCATTCGCAACGCTCTTGGGCTTTCCGAATTACAGGTTCCCGACCTCCTATCTTTGCCCCAGGTTTTTTCAGGGGAGGATAATGTTGCTGATACTCAGTCCTTGGGCCAATCCGAACAGGATAGGTTTGATCCTAATTATAAGAGGTGGCCGACGTCTGAGGTGCAAGCCCTCATCACTCTACGAGCTGCTCTCGATCACAAGTTTCATACTATTGGAGCTAAAGCTCCTGTGTGGGATGAAGTGGCA…
CqTH02	AUR62021815-RA	Protein	MHQQLMNMIENKEKDRILREEAWRQQELERANRDHQIRAQEAARNVALISFIRNALGLSELQVPDLLSLPQVFSGEDNVADTQSLGQSEQDRFDPNYKRWPTSEVQALITLRAALDHKFHTIGAKAPVWDEVAAGMAKMGYTPRSARKCKEKWENVNKYYKKATANGNKYSENAKSCPYFHELETLYKNRLITSAKSNSPTNEHSEQNANV*
CqTH03	AUR62032637-RA	CDS	ATGGAGAAGGAAACCAATCAAGATGATCAAAACCCCTCACCCACTAAACTCGAACAGTCTCCCCGGAAACCACTGCTGGTTGGTGGCAGTAGTGGTGGTGATCGTTTGAAGAGAGACGAGTGGAGCGAAGGGGCAGTTTCTAGCTTGCTTGAAGCCTATGAATCAAAGTGGATTCTTAGGAACAGGGCTAAGCTTAAAGGGCAAGATTGGGAGGATGTAGCCAAGCATGTGTCTTCTCGTGCCAATAACACAAAGTCACCTAAGACACAAACTCAATGCAAGAATAAGATTGAGTCCATGAAAAAGAGGTATAGATCAGAGTCTGCCACTGCTGACTCTTCATCATGGCCACTTTTTTCGAGACTTGATAACCTGCTGCGCGGGACTGGGGGAAGTACT…
CqTH03	AUR62032637-RA	Protein	MEKETNQDDQNPSPTKLEQSPRKPLLVGGSSGGDRLKRDEWSEGAVSSLLEAYESKWILRNRAKLKGQDWEDVAKHVSSRANNTKSPKTQTQCKNKIESMKKRYRSESATADSSSWPLFSRLDNLLRGTGGSTGLSSAHSSPMKATAVAKIAQNSQESNGAEPMAKDCDEVAAKVSDQISDKNHNDDDHIETDSSTPALYKSIRWLGEAVVRSEQVRMDTMRELERMRVEAEAKRGEMDLKRTEIIANTQLEIARLFASTTGKSVDSSLRIGRS*
CqTH04	AUR62043827-RA	CDS	ATGAGGGAAGCAGATGTGGGTCAACTTGCAGAATCAATTTCTGGTTCTCGATGCACCAGATCACATTTACAAGCAGCAGCAGTATGGACTGTACAAGATATGCTTATTCTTGTGAATGAAATTGCTGCTGTTGAAGGGGACTGGCAAAATTCTCTGTCAACTCATCAAAAATGGACCATTATATCAGAAACTTGTACTGCACTGGGAGTAGGAAGGAATGCAAACCAGTGCCGCAGAAAGTGGCAGTCCTTGCTTGCTGATTACAATCTTGTCAAGGAATGGAAATTGAACTCTGGGAGTGATTCTTACTGGTCTCTTGGGTGTGATAGGAGAAAAGAAGCTGGTCTTCCTTTGGAATTTGACAAAGACCTGTATAAAGCTATGGAGGATTTCATGAAG…
CqTH04	AUR62043827-RA	Protein	MREADVGQLAESISGSRCTRSHLQAAAVWTVQDMLILVNEIAAVEGDWQNSLSTHQKWTIISETCTALGVGRNANQCRRKWQSLLADYNLVKEWKLNSGSDSYWSLGCDRRKEAGLPLEFDKDLYKAMEDFMKASDRADTDPECDPDAGEVDVLDAEESGPKPKKRRRRSIPKKRLSEGRKQPVTEVEHVIPEPPVAEDMEQILAAKLMENTELIHAILAGNVTENVDEDLTSVRNEESLKTENVRRKADKLVECLGDLAKNLEHLCGAVEKG*
CqTH05	AUR62038724-RA	CDS	ATGAGGGAAGCAGATGTGGGTCAACTTGCAGAATCAATTTCTGGTTCTCGATGCACCAGATCACATTTACAAGCAGCAGCAGTATGGACTGTACAAGATATGCTTATTCTTGTGAATGAAATTGCTGCTGTTGAAGGGGACTGGCAAAATTCTCTGTCAACTCATCAAAAATGGACCATTATATCAGAAACTTGTACTGCACTGGGAGTAGGAAGGAATGCAAACCAGTGCCGCAGAAAGTGGCAGTCCTTGCTTGCTGATTACAATCTTGTCAAGGAATGGAAATTGAACTCTGGGAGTGATTCTTACTGGTCTCTTGGGTGTGATAGGAGAAAAGAAGCTGGTCTTCCTTTGGAATTTGACAAAGACCTGTATAAAGCTATGGAGGATTTCATGAAG…
CqTH05	AUR62038724-RA	Protein	MREADVGQLAESISGSRCTRSHLQAAAVWTVQDMLILVNEIAAVEGDWQNSLSTHQKWTIISETCTALGVGRNANQCRRKWQSLLADYNLVKEWKLNSGSDSYWSLGCDRRKEAGLPLEFDKDLYKAMEDFMKASDRADTDPECDPDAGEVDVLDAEESGPKPKKRRRRSIPKKRLSEGRKQPVTEVEHVIPEPPVAEDMEQILAAKLMENTELIHAILAGNVTENVDEDLTSVRNEESLKTENVRRKADKLVECLGDLAKNLEHLCGAVEKG*
CqTH06	AUR62027681-RA	CDS	ATGGCGGAAGGTCCAGATTCATCGTCGCCATCTCTGGCGATGATTTCATCGTCTCGGCCTGTTCCAGTGAGGGAGGATTGTTGGAGCGAAGACGCGACGTTTACGCTGATCGAGGCGTGGGGACAGAGGTATATTGAGCTGAATCGAGGAAATCTGAGGCAGAAACAATGGCAGGAGGTTGCTGATACGGTGAATAACCGCCATGGACATGTGAAGAAAGCTCGGAGAACGGATGTGCAGTGTAAGAATCGGATCGATACTTTGAAGAAGAAGTATAAGATTGAGAAGGCTAGGGTTTTGGATTCTAATGGTGAGTATAAGAGTTCTTGGCCTTTCTTTGATCCTTTGGATCAATTGATTGGATCTACTATGCCGTTGAAGAAAATTTCTTCTCCTTCG…
CqTH06	AUR62027681-RA	Protein	MAEGPDSSSPSLAMISSSRPVPVREDCWSEDATFTLIEAWGQRYIELNRGNLRQKQWQEVADTVNNRHGHVKKARRTDVQCKNRIDTLKKKYKIEKARVLDSNGEYKSSWPFFDPLDQLIGSTMPLKKISSPSPPMAVPVIEKFGEVYAKVEAEKQRQMVELEKQRMQFAKEMECQRMQMLVEMQVQLEKVKRAKRSDSNGEITLLSFVNLFDFIDLLIM*
CqTH07	AUR62012844-RA	CDS	ATGGATGATTTGTTTACAAATGGCCGGCAATTAACCGGCGCCGGTTTCTCCGAAGAACTGTCCCCTTTTCCCGACCCTGAACCTCAACCTCAACCTCAATTCTTCTACCCTCATTCAACGACTCCTGTTCCCCAGAAACTCCGTCCTATCAGATCCAACGACTCCTCCTTCCTCAGAAACAACGCCTGTAATTCGTCCGACTTAGGGTTCCTCCCTTTTCAGCCCCATTTCCCTACCTTGCAGGATGACACGTCAGCTTCTGCTCATCAATTGTTCAAGATGAAATCTGACATGGATGCTCACCTTCTTTCTAACTTCAATTCTTGTTCAGATTGTAGTGATGATTCTGCGCAAAAGGGAGAGGAGGAGCGAACCTCAAATGGGAAACCTAAAAAGAAG…
CqTH07	AUR62012844-RA	Protein	MDDLFTNGRQLTGAGFSEELSPFPDPEPQPQPQFFYPHSTTPVPQKLRPIRSNDSSFLRNNACNSSDLGFLPFQPHFPTLQDDTSASAHQLFKMKSDMDAHLLSNFNSCSDCSDDSAQKGEEERTSNGKPKKKRKKMESFLQGLMSQVINKQEQMHQQLMNMIENKEKERILREEAWRQQELDRANRDHQIRAQEAARNVALIYFIRNALGVSELQVPDLLSLPQVFSGEDNVADAQSLGQGEQDRFDPNYKRWPTSEVQALITLRAALDHKFHTIGAKAPVWDEVAAGMAKMGYTRSARKCKEKWENVNKYYKKATDNGKKYSENAKSCPYFHELETLYKNRLITAAKSNSPSNEDSEQNANV*
CqTH08	AUR62031211-RA	CDS	ATGGCTCGTAAAAAAAAGCGGCAACAACAATCTACTCCAGCTCCTCAGCTTCAATCTCAGGAAATTCGCGAAACCTTGTTCTCTAGTTCAATTGGAGCTTATTCTCGGCCAGAGGTGATTGCTGAAGAGGATGAACTTGTGACGCCGGCGTCGGGGTTAGTTCACCCGTCGGCCGGGAAGGTGACTAGGCGAGATGCTGCGATGCTTGCTCTTCAATTTAGTTCTATGGGTTCGAAGGCTGGAGTTTCGGCAATTAGTGCTTCTCAAGCGAAGGCTCCGTCGGTGTTGGGCAGTGGTGCAATGTTGCCCTCTTCCATTTTTGATGCTCCTTTGTCACCTGCTGTTGTAGTTCTCCAGCCAACTTGTAATGGTCCTTTTGTTGATGCTAGGCCTTCAGTG…
CqTH08	AUR62031211-RA	Protein	MARKKKRQQQSTPAPQLQSQEIRETLFSSSIGAYSRPEVIAEEDELVTPASGLVHPSAGKVTRRDAAMLALQFSSMGSKAGVSAISASQAKAPSVLGSGAMLPSSIFDAPLSPAVVVLQPTCNGPFVDARPSVRYVAGSQPIHGVIDSPSADAPLGVSQNANKKANGGDWNIVRTKGKDVAASQSITSRSNQFAALADPVGGGQGPDSSSPSLAMISSSRPVPVREDCWSEDATFTLIEAWGQRYIELNRGNLRQKQWQEVADTVNNRHGHVKKARRTDVQCKNRIDTLKKKYKIEKARVLDSNGEYKSSWPFFDPLDQLIGSTMPLKKVSSPSPPMAVPLIAHRTPVILPQKRPAPSPSPPVPTPAPMRVEMSGESSEADGIRKLARVIEKFGEVYAK…
CqTH09	AUR62011010-RA	CDS	ATGGTTTCCGATTGGTCGGAGCAGGGTACTTTCGCCCTTTTGGAAATCTGGGGTGAGAGGTTTCTTCAATTGGGTAGGAGTAGTTTGAGGAGTGAGGACTGGAACGACGTCGCTGAGCGAGTTTCGGAGGCGACGCGGTCGAAACGCAGCGTTTCGGATTGTAGAAGTAGGTTAAATGCATTGAAGATGAAGTATAAGAGGGAGAAAGCTAAAGTGATTAGCTTAGGAGGTGGGAGTAGCAAATGGGTGTTCTTCAAGAAAATGGATGTTTTGATGACAATGTCACCAAGGCAATTGCAACAGCAAGAGCAATGTGGGTTAGCTTGTGGGGTTGATTCGGGCGAGTTCGTGTTTATGAACCCGAGAGTTTACTTGGATCATTCTAATGCGTCTGATGAG…
CqTH09	AUR62011010-RA	Protein	MVSDWSEQGTFALLEIWGERFLQLGRSSLRSEDWNDVAERVSEATRSKRSVSDCRSRLNALKMKYKREKAKVISLGGGSSKWVFFKKMDVLMTMSPRQLQQQEQCGLACGVDSGEFVFMNPRVYLDHSNASDEMRDSPGNSEMLSESIKRVGEIYEKMEDSKKQHMEELDRMREEFQRELELQKKEMLDRTKVEIAKLGQKDDQEQDSDCSVENV*
CqTH10	AUR62013581-RA	CDS	ATGCTGGGGACCTCAAGCTTAATAGGAAGCTCCGGTGACGGCGGAGGTGGTTCGGGACATGAATCCGAAGGCGGAGTCGGTGAAGGTGTTGTGAGACCGTCACCGGACGCCTCAATTATGGGCACTGGGATGGAAGATGAGGAGAAGACTCAAAGCGGAAGCGGTATCGGTATCGGAGGTGGCGGTGGTAGTGGAGATTTATTTGAAAATGACCGGAGCACTGGCGGTAACCGTTGGCCTCGACAAGAAACTATTGCTTTGCTTAAGATAAGAAAGATGGCGGAACTTGGATATCATCGAAGCGCAAAGAAGTGCAAGGAGAAGTTTGAGAATGTATACAAGTATCACAAGAGAACGAAAGACGGGAGAACCGGTAAGGCGGACGGTAAGACGTATCGA…
CqTH10	AUR62013581-RA	Protein	MLGTSSLIGSSGDGGGGSGHESEGGVGEGVVRPSPDASIMGTGMEDEEKTQSGSGIGIGGGGGSGDLFENDRSTGGNRWPRQETIALLKIRKMAELGYHRSAKKCKEKFENVYKYHKRTKDGRTGKADGKTYRFFEQLEALEQHHLSMAASSALPPLPQQPVGQATATPQRGQSQGPAQAAVPVTMMENPSSPSATQSSSSSTSSDEELMGRRKRKRKWKDFFEKLMKEVIDKQEELQKRFLEAVEKREHDRVAREEAWKLQEMARLNREHDILQTPPQLQQALVVANTNNGGDNGDFQKSTNGENLLQASSSRWPKAEVQALINLRTNLDQKYQENGPKGPLWEEISAAMRKLGYNRNAKRCKEKWENINKYFKKVKESNKKRPEDSKTCPYFHQLDA…
CqTH11	AUR62013578-RA	CDS	ATGGATAATAATTTGTCATTAGCAAATATGATGCCTGGTGGTGGTGGTTCTGTTTATGGGGGTTCTGAATTGCAAGGATCAATGAGGGTTAACCACCATCAGAACCCTAGAACCTTGCAGCCTGGTCAAGGCTTGATGAACCACCCGTCGTTGTTGCACGAAATTTTGCCTTTGAAAATGGGACAATGTCATAGTTGTGATCAACCAAATTCTATTGCTGATTATAATAAAGGGGAAAGGGTGAAAAATTCACAAACGGACGAAGAGGATCATAGTTCTAATGGGGAGGGAATGGATGGACAAAGTGATCTTAGTAAGGGAAAGAATGTGCCTCAATGGCATCGCGTAAAATGGAACAATTCGATGGTTAAGCTTTTGATTACTGCTATTTCTTACCTA…
CqTH11	AUR62013578-RA	Protein	MDNNLSLANMMPGGGGSVYGGSELQGSMRVNHHQNPRTLQPGQGLMNHPSLLHEILPLKMGQCHSCDQPNSIADYNKGERVKNSQTDEEDHSSNGEGMDGQSDLSKGKNVPQWHRVKWNNSMVKLLITAISYLSEDAFFEGSQGRRKYLTLHKKGKWKSISKVMAERGFFVSPQQCEDKFNDLNKRYKKLNEILGKGTSCQVVEKPAILDMMDHISEKSKEEVRKILSSKHLFYEELCSYHNNNRLHLPPDPALQQSLQLALRSRDDNDAAYALSGDPSKRMKQGLSLENFNFRPQSTQDFSKGFQLQPQNPCVDMHAPLPESQKAALLQNQWLKSQALQLEEQKIHIESEALQLEKQRLKWQRFCKRKDRELEKLKMENDRMKLENDRIALELKRMEM…
CqTH12	AUR62012274-RA	CDS	ATGGCAGCTCCCAAGCAATCAGGCGGCAGAGACGACTGCTGGAGCGAAGAATCCACGGCGGTGTTGATCGAAGCTTGGGGAGAACGCTACCTCCGCAGCAACCGCGGAAATCTCCGGCAAAACGATTGGAATGAAGTCGCCGACGCCGTCAATTCCGCCGGAATTACTCGCCGGAAAACCGACGTTCAGTGTAAGAATCGTATCGATACGATCAAGAAGAAGTATAAGGTTGAGAAAGTCAAATCTCCGCCGTCCACTTGGCGGTTTTTCGAACGCCTTGATTTTCTGATCGGTAATGTTACCTCCTCCGCTGTTCAGGCAAGAAATTATAGCAGAGATCATACTTCATTTTCTGGACTGAAGATGAAGGACTCATTCCTTGCGCAAGTTGTTTTTAGG…
CqTH12	AUR62012274-RA	Protein	MAAPKQSGGRDDCWSEESTAVLIEAWGERYLRSNRGNLRQNDWNEVADAVNSAGITRRKTDVQCKNRIDTIKKKYKVEKVKSPPSTWRFFERLDFLIGNVTSSAVQARNYSRDHTSFSGLKMKDSFLAQVVFRSITLLLLCDALYMALEGWKFCGNWFRRLRSVPREGIKPITQHVMGQRENVRDCTTSAHYCPVCICIALTSGGAYLKGEASSIRRKLLYAIPPPSLSHSHPSSLRVLSRRLQVAVCPRLS*
CqTH13	AUR62022916-RA	CDS	ATGGCAGCTCCCAAGCAATCAGGCGGAAGAGACGACTGCTGGAGTGAAGAATCCACGGCGGTGTTGATCGAAGCTTGGGGAGAACGCTACCTTCGTAGCAACCGCGGAAATCTCCGGCAAAACGATTGGAATGAAGTCGCCGACGCCGTCAATTCCGCCGGAATTACTCGCCGGAAAACCGACATTCAGTGCAAGAATCGTATCGATACGATCAAGAAGAAGTATAAGGTTGAGAAGGTCAAATCTCCGCCGTCCACTTGGCGCTTTTTCGAACGCCTTGATTTTCTGATCGGTAATGTTACCTCCTCCGCTGCTGTTAAGTCGAGTTTGAATTCGAGCGAGTCGACTCAGTCGGATGAAGATGGAGAGGCGGTAGAAATGGTGGAGGAAAGAGAAAGA…
CqTH13	AUR62022916-RA	Protein	MAAPKQSGGRDDCWSEESTAVLIEAWGERYLRSNRGNLRQNDWNEVADAVNSAGITRRKTDIQCKNRIDTIKKKYKVEKVKSPPSTWRFFERLDFLIGNVTSSAAVKSSLNSSESTQSDEDGEAVEMVEERERETAVKELARAVVKFGEELELQRMNMFVDAQIQLERLKRSNKSSASTAMSDTTRVLKQARYYSRDHTSFSGLKMKDSFPAQVVFRRSITLLLLCDVLYMTLEGWKFCGNWFRRLRSVPRCVPGKIRKLE*
CqTH14	AUR62020649-RA	CDS	ATGAGGGAAGCAGATGTGGGTCAACTTGCAGAATCAATTTCTGGTTCTCGATGCACCAGATCACATTTACAAGCAGCAGCGGTGTGGACTGCACAAGATATGCTTATTCTTGTGAATGAAATTGCTGCTGTTGAAGGGGACTGGAAAAATTCTCTGTCAACTCATCAAAAATGGACCATTATATCAGAAACTTGTACTGCACTGGGAGTAGGAAAGACTGCAAACCAGTGCCGCAGAAAGTGGCAGTCCTTGCTTGCTGATTACAATCTTGTCAAGGAATGGAAATTGAACTCTGGGAGTGATTCTTACTGGTCTCTTGGATGTGATAGGAGAAAAGAAGCTGGCCTTCCTTTGGAATTTGACAAAGACCTGTATAAAGCTATGGAGGATTTCATGAAG…
CqTH14	AUR62020649-RA	Protein	MREADVGQLAESISGSRCTRSHLQAAAVWTAQDMLILVNEIAAVEGDWKNSLSTHQKWTIISETCTALGVGKTANQCRRKWQSLLADYNLVKEWKLNSGSDSYWSLGCDRRKEAGLPLEFDKDLYKAMEDFMKASDRADTDPECDPDAGEVDVLDAEESGPKPKKRRRRSIPKKRLSEGRKQPATEVEHVIPEPPVAEDMEQILAAKLMENTELIHAILAGNVTENVDEDLTSVRNEESLKTENVIRKADKLVACLGDLAKNLEHLCGAVEKG*
CqTH15	AUR62026883-RA	CDS	ATGGAGAAGGAAACCAATCAAGATGATCAAAACCCCTCACCCACGAAACTCGAACAATCTCCCCGGAAACCACTGCTGGTTGGCGGCAGTAGTGGTGGTGATCGTTTGAAGAGAGATGAGTGGAGCGAAGGGGCAGTTTCTAGCTTGCTTGAAGCTTATGAATCAAAGTGGATTCTTAGGAACAGGGCTAAGCTTAAAGGGCAAGATTGGGAAGATGTAGCCAAGCATGTGTCTTCTCGTGCCAATAACACCAAGTCACCTAAGACACAGACTCAATGCAAGAATAAGATAGAGTCCATGAAAAAGAGGTATAGATCAGAGTCTGCCACTGCTGACACATCATCGTGGCCACTTTTTTCGAGACTTGATAACCTGCTGCGCGGGACTGGGGGAAGTACT…
CqTH15	AUR62026883-RA	Protein	MEKETNQDDQNPSPTKLEQSPRKPLLVGGSSGGDRLKRDEWSEGAVSSLLEAYESKWILRNRAKLKGQDWEDVAKHVSSRANNTKSPKTQTQCKNKIESMKKRYRSESATADTSSWPLFSRLDNLLRGTGGSTGLPSAHSSPMKAIAVSSNPGLVLESSPVALQLPPLPIPLPVPPQQAPPPVEIAQNSHESNGAEPMAKDCDEVAAKVSDQISDKNHNDDDHIETDSSTPALYKSIRWLGEAVVRSEQVRMDTMRELERMRVEAEAKRGEMDLKRTEIIANTQLEIARLFASTTGKSVDSSLRIGRS*
CqTH16	AUR62004923-RA	CDS	CCGACATTCGATGTTCCTTATGGCCACCTTCTACATCACCACCACCATCATCACTCGCAGTTTCTTACAAGGAATGAAGTTGTTAAAGATGAAACACTCCAACTTGACCCTACTAGGTTAGAAGATGGCGGCGAAACACAAAGATCTTCATCATCATCATCCTTAATGTTATTGCCTGAACTTCCATGGTCTAATGATGAAATGCTTGCTCTCTTCAGAATCAGATCTAGTATGGATAATACTTGGTTTCCTGACTTCATCTGGGAAAATGTCTCAAGGCTCTTTGGTGAGCTTGAAGAGCTTTGTAACAATAATAACACTAACAACATTAATGTTGATCACGACAACGACGGCGATGATCATCAGAAGGGCTCTCTTCCTGATCAATGTGAACGTGAT…
CqTH16	AUR62004923-RA	Protein	PTFDVPYGHLLHHHHHHHSQFLTRNEVVKDETLQLDPTRLEDGGETQRSSSSSSLMLLPELPWSNDEMLALFRIRSSMDNTWFPDFIWENVSRLFGELEELCNNNNTNNINVDHDNDGDDHQKGSLPDQCERDHHNLETCLSQGDVCVDDGKEEEEEEDDERQKIEDDEIREDNDKSNDNDEVVEDEQQQSVDDSEKTEESTKRVMKKRKRQKKFEMFKGFCEKIVSKMMAQQEELHCKIIRDMVKRDEEKIAKEEAWKRQEFERLEKELDARAHEQAVSGDRHTKILGFLNKFSTSSSSFLETQSFKEALEKLNKVPKMTSSNSSILTQDSICVQLQPNSSCTTHTPLVNNIPSSSSNENLALDNSKSTLPLKSSSLDHQNPNNPLPSHQNEPLKIPS…
CqTH17	AUR62019278-RA	CDS	ATGGAAAGACCACGTTTAGGAGGCGGGTTTTTATCCGGAATGGGATCGAATGGTCGATTATTGGATATGGAAATGCCGGGGGATGATCTCCAACAAGGTCAGATGGGTCATCCATTAATGACCCATCAACCCCTTGAGTTACATCCCATGAACATGATGAGTGGCATTGAGAATGAGCAACCACTAGGGTTTGTAGAGGCGAAAGGGTTGTCGTTGAAGGGAATGTCAATGGATTTTGGTAAGGGGAAGGGAATATCTCTTGGGCGTTCGCTTAGTAATAATACGTCTAGTGAAGATGAGGAGCCAAGTTATACAGGGGATGGGAATGGTGAGAACTGTAATGTGGGAAAGGATAAAAAGGAATCTCCTTGGCAACGAATGAAGTGGACTGATAACATT…
CqTH17	AUR62019278-RA	Protein	MERPRLGGGFLSGMGSNGRLLDMEMPGDDLQQGQMGHPLMTHQPLELHPMNMMSGIENEQPLGFVEAKGLSLKGMSMDFGKGKGISLGRSLSNNTSSEDEEPSYTGDGNGENCNVGKDKKESPWQRMKWTDNIVRLLIAVVASVGDEGMFDAKDGLKRKSGMLQKKGKWKMVSNIMISNGCCVSPQQCEDKFNDLNKRYKKLNDILGRETSCQVVENPSLMDAMPHLTEKAKDEVKKILSSKHLFYREMCAFHNGQRIPGCHDIDLQAHIMPLATHPNENNVSEVHEADENYESDSDESYEDDEKNVDIKSGRMEGYYARSNVNGGSSNFSLLPGRQDCYRVELESMFQDVAKSPAEQRSLIQQRMWQLEVEKVKLEAEALDLEKQRLKWLRFRSKKDR…
CqTH18	AUR62019276-RA	CDS	ATGGAAAGACCACGTTTAGGAGGCGGGTTTTTATCCGGAATGGGATCGAATGGTCGATTATTGGATATGGAAATGCCGGGGGATGATCTCCAACAAGGTCAGATGGGTCATCCATTAATGACCCATCAACCCCTTGAGTTACATCCCATGAACATGATGAGTGGCATTGAGAATGAGCAACCACTAGGGTTTGTAGAGGCGAAAGGGTTGTCGTTGAAGGGAATGTCAATGGATTTTGGTAAGGGGAAGGGAATATCTCTTGGGCGTTCGCTTAGTAATAATACGTCTAGTGAAGATGAGGAGCCAAGTTATACAGGGGATGGGAATGGTGAGAACTGTAATGTGGGAAAGGATAAAAAGGAATCTCCTTGGCAACGAATGAAGTGGACTGATAACATT…
CqTH18	AUR62019276-RA	Protein	MERPRLGGGFLSGMGSNGRLLDMEMPGDDLQQGQMGHPLMTHQPLELHPMNMMSGIENEQPLGFVEAKGLSLKGMSMDFGKGKGISLGRSLSNNTSSEDEEPSYTGDGNGENCNVGKDKKESPWQRMKWTDNIVRLLIAVVASVGDEGMFDAKDGLKRKSGMLQKKGKWKMVSNIMISNGCCVSPQQCEDKFNDLNKRYKKLNDILGRETSCQVVENPSLMDAMPHLTEKAKDEVKKILSSKHLFYREMCAFHNGQRIPGCHDIDLQAHIMPLATHPNENNVSEVHEADENYESDSDESYEDDEKNVDIKSGRMEGYYARSNVNGGSSNFSLLPGRQDCYRVELESMFQDVAKSPAEQRSLIQQRMWQLEVEKVKLEAEALDLEKQRLKWLRFRSKKDR…
CqTH19	AUR62024171-RA	CDS	ATGGATTCTCTGTTCAACACTTCTAAATCAAATAAGCATTTGTGGGAGCAGATTTCGGCCAAAATGAGGGATAGAGGGTTTGATAGGAGTCCTACTATGTGTACTGATAAGTGGAGGAATTTGCTTAAAGAATTTAAGAAAGCCAAGCAGCAAATGGGTAATGCTGCAAATGGGAATGCTAAGATGTTGTGTTATAAGGAAATTGAAGAGATTTTGAGGGATAGAAATCGTTGCGGTTCCAATTCTGCTGGGTATAAAAGCCCTAATCATAATAGTAATGATGGGGTTAATAATCATTCTTCTAAGGTTGATTCTTTCTTGCAATTCTCTGATAAAGGTATTGATGATGCTTCTATTCCTTTTGGACCCATTGAAGCTAACGGGAGGCCAACTCTGAAC…
CqTH19	AUR62024171-RA	Protein	MDSLFNTSKSNKHLWEQISAKMRDRGFDRSPTMCTDKWRNLLKEFKKAKQQMGNAANGNAKMLCYKEIEEILRDRNRCGSNSAGYKSPNHNSNDGVNNHSSKVDSFLQFSDKGIDDASIPFGPIEANGRPTLNLERRLDHEGHPLAITAADAVTDGGCPPSFWRETPGNGLKCTCAQLGTCHALHWIGEAEMPGCHKRQFNRKSEYSSLNLSVMRVNCELLTVDFSLADNSPEPGLCDDTHPFGGRVIIVKWGDYTKRIGVEGTAEAIKDVIRSAFGLRTKRAFWLEDEEQVARSLDRDMPLGTYTLHLDEGMTIKLCYEESDHISYPGQTISHTVEKTFYTEDDFRELMHRRGWSCLRELNGYRNIDNLDDLRPDAVYRGVT*
CqTH20	AUR62028844-RA	CDS	ATGGCTCAGCAACCAAATAACGATAACACCAACATTAACAATGATGATGATGAGGAAGAGGAGGCGGCGAGGTTGCCGAGGTGGACGAGACAGGAAATACTCGTACTTATTCAAGGAAAACGGGTGGCTGAGAATAGAGTACGCCGAGGAAGAAGTGCGGTGTCGTGTGATAGTAGTCAAGGACAACAACAACAAGTGGAACCAAAATGGGCAACAGTGTCATCTTACTGTAAGAGACATGGAGTGAACAGGGGTCCTGTTCAGTGTAGAAAAAGATGGAGTAATTTAGCAGGTGATTTTAAGAAGATTAAAGAATGGGAATCTTTGGTTAAAGATGAGGCTGATTCTTTCTGGTTGATGCGTAATGATTTGAGAAGAGAGAAGAAATTACCTGGATCT…
CqTH20	AUR62028844-RA	Protein	MAQQPNNDNTNINNDDDEEEEAARLPRWTRQEILVLIQGKRVAENRVRRGRSAVSCDSSQGQQQQVEPKWATVSSYCKRHGVNRGPVQCRKRWSNLAGDFKKIKEWESLVKDEADSFWLMRNDLRREKKLPGSAGRNNEKQQDRINVEIGSTSREGRKRKRFMDKDDNNNNGEQDELCQVLEKNGRILSAQLDAYNINLKLDREERRDHANSLVAVLNKLADSLGRIADKLS*
CqTH21	AUR62003340-RA	CDS	ATGTCTAGTCCAGCTACACGATCAGGGAGGCTGTTGTCCACGCAGCATGAACAACCGGGAAGGGCAAAGTGGACAATGTCCCTTACTAAGGTGCTAGTTGATTTGATGGTTGATCAGATTAATCAGATGAACAGTCAAAAGATTTCGGTGGGTAACAAATGGAAGTATATGTGTGATGAGTTTTACAGGAGAACTGGCTTGAGATGGGATAGAGAGCAGCTCAAGTATCGATGTTCCGTCTTGAAGAAGATGTATGCTACTGTCAAGTCACTTCTTGATCAACAGGGCTTCTGTTGGGATGAAAATACTGGTGCTATTACAGCTGAAGATAAAGCATGGGATCAGTACATTAAGGAACATCCTGATGCTGATACTTTGAGAGCCACTGGCTGTCCAATC…
CqTH21	AUR62003340-RA	Protein	MSSPATRSGRLLSTQHEQPGRAKWTMSLTKVLVDLMVDQINQMNSQKISVGNKWKYMCDEFYRRTGLRWDREQLKYRCSVLKKMYATVKSLLDQQGFCWDENTGAITAEDKAWDQYIKEHPDADTLRATGCPIYKQLCILFSESVKTEKSNGLAEKGGLDPVSNVTEDCSAESEEVACVANEKEKSLCVETPNQINHKRGRKGLEDVMADAIFEMAAASRMRAEAIQQRSQRYTISECVNALDELGDIDKQVYFGALDLFNNPGAREMFLSLKADKRLMWLQGKCKVSSSS*
CqTH22	AUR62033561-RA	CDS	ATGGAAGACCAATATGGTATATCAGATCTACGCCAGTTTATTAGCCGAGCAGCTACGGTCACTCAATTCCCGCCTTTTCCAGTACAACAACCCCCATCGCTTCCTCCATCCTCCGACCTCTTTTCGGCCCATCACAACCATCGGGGTCTATCGCTCCCTATTACTGCTGCTCAGCATCAGCAGCAGCATCAGCAGTATGAGATGGTGGTGATGGGCCGAAGCATGTCAGACATGCTGCACCATAATAATACTCATCATCATCCCGGACACTTTAATTCCGAGTCTACTACTACCACTGCTACTGCTGCTGCTAATCATTTGGGTGGATTCGATGGCGGCGATGGTGGTGCTGCGAGGTGGCCGAGACAAGAAACATTAACACTTCTCGAGATCAGATCT…
CqTH22	AUR62033561-RA	Protein	MEDQYGISDLRQFISRAATVTQFPPFPVQQPPSLPPSSDLFSAHHNHRGLSLPITAAQHQQQHQQYEMVVMGRSMSDMLHHNNTHHHPGHFNSESTTTTATAAANHLGGFDGGDGGAARWPRQETLTLLEIRSRLDHKFKEANQKGPLWDEVARIMSEEHGYQRTGKKCREKFENLYKYYKKTKEGKAGRQDGKHYRFFRQLEALYGEHNSQHHHPMTSTSDTHHIAGNMVPHFHPTPENVVPSKLGVTDNHQLHRPTSVSLSNSSDYETSSSDNEGGGSIESDESKKKKRGKRSWKAKVKEFIDYQMRKIMEKQEAWLEKMMYTLDSRERERMEREEEWRKQEAGRMEREHKFWASERAWIEARDSALMTALEKLTNTREKEVASDIDHRNHHHHHHR…
CqTH23	AUR62033603-RA	CDS	ATGACTGAATCCGCGGAGAAAAGGAAGGAAATTGACAGGGATGACGTCAGCGAAGGGAGTTATAAAAAGACGAAGACGACGGCGGAGATCGCCGGCGCCGGCGAGTATAGGAAAGATCGAGAAGAGTGGAGTGATACGGCGATAGAGTGTTTGCTAGATGCGTACACGGAGAAGTATACGCAGCTGAATAGGGGGAATTTGAGGGGGAGAGATTGGGAGGAAGTGGCGGTGATTGTGAGTGAGAGGTGTGAGAATCAGCATAAGAGTGTTGAGCAGTGTAAGAATAAGGTGGATAATTTGAAGAAGAGGTATAAGTTGGAGAGGCATAGGATGAGTAGTGCCGGTGTTGCGGTTAGCCATTGGCCGTGGTTTAAGAAGATGGAGGCGATTGTGGGGAAT…
CqTH23	AUR62033603-RA	Protein	MTESAEKRKEIDRDDVSEGSYKKTKTTAEIAGAGEYRKDREEWSDTAIECLLDAYTEKYTQLNRGNLRGRDWEEVAVIVSERCENQHKSVEQCKNKVDNLKKRYKLERHRMSSAGVAVSHWPWFKKMEAIVGNSVSFKSVSDDDKVSGSSGSATRQQKRYSVGTPGSLGQVNNMKSKSIPNTKWQRVVFKISGAALAGNGPHNIDPKVVMLIAREVTVACRLGVQVAIVIGGRNFFCGDTWITATGADRSTTYHIGMMATVMNSVLLQSALEKMGVQTRLQTAFAMSEVGEPYNRQKAIRHLEKGRVVIFGGVGGGSGNPLFSTDTTAALRATDLDAQAVLKGTNVDVVYDCNSSGVTFEHISFREAASRGPSSMGVMALTFCEENAIPGHMPLLRNVD…
CqTH24	AUR62001093-RA	CDS	ATGCCAGAGGATATTCATTTGATTCGAGAAGAAGAGAGGGGGAGAAAGTCTGAGATTGAGGTTTCTGAGGATGAGCCAATCAGAAGAACGAGGATCAAGAGTTTGAGAAAGAAAGCGGCGAGTGCTTCGACAAAATTGGCGCATGGCCTCAAGAAGAGAGGCAAGCGAGTGGCTGATTGTAAATTCGCCTCGATCGCCATCGACGATTTTAGGGATGAGAAGGAGGAAGAGGCTGTTGATGCGTTTCGGCTGGTTTTGGTGGAGAAGAATATGCTTCCACATCATCTGGATGATTATCATACCATGCTTAGATTTTTGAAAGCAAGGAAGTTTGACCTTGATAAAACTATTCATATGTGGGAAGAAATGATCAAATGGAGGAAAGAAAATGGAGTAGAT…
CqTH24	AUR62001093-RA	Protein	MPEDIHLIREEERGRKSEIEVSEDEPIRRTRIKSLRKKAASASTKLAHGLKKRGKRVADCKFASIAIDDFRDEKEEEAVDAFRLVLVEKNMLPHHLDDYHTMLRFLKARKFDLDKTIHMWEEMIKWRKENGVDTIVQDFYYEEFDDVQRHYPHGYHGVDKDGRPVYIERLGKIETAKLMNVTTIERFLKYHVQGFEKAFAEKFPACSIAAKRHIDSTTTILDVHGVNWMSFGKVALDLIKNMQKIDGDNYPETLHQMFIINAGAGFKMIWTTVKSFLDPRTTSKIHVLGSKFHSKLMEFVDLSQLPDFVGGTCSCPGGCLKYQKGPWNDPEIMKLVHSQEIMYMKRTTSSSDCEDLKSKIFANKATRNDMVFAGVVPDLDGQIPNIAASADDNVILGES…
CqTH25	AUR62001436-RA	CDS	ATGGACGAAGATGACGAAACCCGGTCCCACACGTCGATTGGGAGCGAACCTCATTCACCGCCTTCACCGCCGTCCGGTCAAATCACCGTCACCGTTGCGGCGGAACCTCCGTCAACGACACCGTCTTCAACTCCGCAACCGCCGCCTCAATTGTCGCAGAGAGCGACATCGGTGTTGATCGACGCGTGGGGGGAGAGGTACATGGAGTTAAGCAGAGGGAATCTGAAGCAGAAACATTGGAAAGAAGTGGCGGATATTGTTAGTAGCAGGGAGGATTTCACCAAGGTTCCCAAGACGGATATACAGTGCAAGAATCGAATCGATACGGTCAAGAAGAAGTACAAGGCTGAGAAACAGAAGGTTGCCAGCGGCTGTGGCCCTAGCCGCTGGCCGTTCTTT…
CqTH25	AUR62001436-RA	Protein	MDEDDETRSHTSIGSEPHSPPSPPSGQITVTVAAEPPSTTPSSTPQPPPQLSQRATSVLIDAWGERYMELSRGNLKQKHWKEVADIVSSREDFTKVPKTDIQCKNRIDTVKKKYKAEKQKVASGCGPSRWPFFDRLDRLIGPAAATPNSAKGPGSGLGPLTTATVSTGGPPPHGKPVPVGIPSLQFTPPSGIPQMRYNNNNINTPASGATSNVNRLQQLEQIQKHQQQFRRVPPPVESDSDPEEWSHDSGDSLPPERTGFDRRKRPRMDGNRGGERGKAKGKGRDKKEAVRVWGSSVRDLTRAIMKFGEAYEAAESAKLQHIVEMEMQRMKFAKELELQRMKFMMKTQLELSQLNGNNN
CqTH26	AUR62003625-RA	CDS	ATGGTGGAAATTTCAGGAGATAGGCGGGAAAATGAGTTGGGTAAGTCAGAGAAAGTTGAGGAGAGAGAAAATGATAAAAATAAGGAGGAAGAAGATGAAAATGGTGCTGCAGAGCTTGCAGTTGCAGTAGCTGAGAGAAATTCAGCAGCTAATAGATGGCCGCAGCAAGAAACCATGGCTTTGCTTAGGATAAGGTCTGAAATGGATTTTGCATTTCGAGATTCTGGGTCTAAATCTCCACTTTGGGATGAAATTTCTAGGAGAATGGCTGAACTTGGATATCATAGAAGTGCCAAAAAATGTAAAGAGAAATTTGAGAATATATACAAGTACCATAGGAGACTGAAAAATTGCTCATATGATCGTACAAATCGAAAGGCATATCGGTTTTTTGATCAG…
CqTH26	AUR62003625-RA	Protein	MVEISGDRRENELGKSEKVEERENDKNKEEEDENGAAELAVAVAERNSAANRWPQQETMALLRIRSEMDFAFRDSGSKSPLWDEISRRMAELGYHRSAKKCKEKFENIYKYHRRLKNCSYDRTNRKAYRFFDQLEALGHQQSSFQTSASEPADTSMNDTAYVVSPISSHPQCVPQMTMPTSVNLDSFTISTSTTSNSGSESEGARTKKRKWADFFDILMKSVLEKQEALQNKFLEALDKHEHERQAREEAWKMQQMDRIKKEQELLMQERSISAAKDAAIAFLQKVLEQGKISGTSEQVLEKPSQEMSIVGRKEKDNGESSSSRWPKEEVETLIKIKTNMELEYQRVGPKGPMWEEISTAMKNFGYDRNAKRCKEKWENINKYYRRVKDGNKQRHADSK…
CqTH27	AUR62026711-RA	CDS	ATGATGCCTGGTGGTGGTTCTGTTTATGGGGGTTCTGAATTGCAAGGATCAATGAGGGTTAACCACCATCAGAACCCTAGAACCCTGCAGCCTGGGCAAGGCTTGATGAACCACCCGTCGTCGTTGCACGAAATTTTGCCTTTGAAAATGGGACAAGGTCATAGTTGTGATCAACCAAATTCTATGGCTGATTATAATAAAGGGGAAAGGGTGAAAAATTCACAAACGGACGAAGAGGATCATAGTTCTAATGGGGAGGGAATGGATGGACAAAATGATCCTAGTAAGGGAAAGAATGTGCCTCAATGGCATCGCGTAAAATGGAACAATTCGATGGTTAAGCTTTTGATTACGGCTATTTCTTACCTTAGTGAAGATGCATTCTTTGAGGGTTCTCAA…
CqTH27	AUR62026711-RA	Protein	MMPGGGSVYGGSELQGSMRVNHHQNPRTLQPGQGLMNHPSSLHEILPLKMGQGHSCDQPNSMADYNKGERVKNSQTDEEDHSSNGEGMDGQNDPSKGKNVPQWHRVKWNNSMVKLLITAISYLSEDAFFEGSQGRRKYLTLHKKGKWKSISKVMAERGFFVSPQQCEDKFNDLNKRYKKLNEILGKGTSCQVVEKPAILDMMDHISEKEKDEVRKILSSKHLFYEELCSYHNNNRLHLPPDPALQQSLQLALRSRDDNGAAYALSGDPSKRMKQGLSLENFNFRPQSTQDFSKGFQLQPQNPCADMHPPLPESQKAALLQNQWLKSQALQLEEQKIHIESEALQLEKQRLKWQRFCKRKDQELEKLKMENDRMKLENDCIALELKRMEMSTNSKN*
CqTH28	AUR62026710-RA	CDS	ATGGCCACTGGGATGGAAGATGAGGAGAAGACTCAAAGCGGAAGCGGTATCGGTATCGGAGGTGGTGGTAGTGGGGATTTATTTGAAAATGACCGGAGCACGGGCGGTAACCGTTGGCCTCGGCAAGAAACTATTGCTTTGCTTAAGATAAGGTCTGATATGGATGTTATTTTTCGTGATTCCTCCCTCAAAGGTCCGTTGTGGGAAGAAGTTTCCAGAAAGATGGCGGAACTTGGATATCATCGAAGCGCAAAGAAGTGCAAAGAGAAGTTTGAGAATGTATACAAGTATCACAAGAGAACGAAAGACGGGAGAACCGGTAAGGCGGACGGTAAGACGTATCGATTTTTCGAGCAATTAGAGGCGTTAGAACAACACCATTTATCAATGACAACGTCT…
CqTH28	AUR62026710-RA	Protein	MATGMEDEEKTQSGSGIGIGGGGSGDLFENDRSTGGNRWPRQETIALLKIRSDMDVIFRDSSLKGPLWEEVSRKMAELGYHRSAKKCKEKFENVYKYHKRTKDGRTGKADGKTYRFFEQLEALEQHHLSMTTSSALPPLPQPVGQATTPQQQRGQSQGPAQAAVPVTMDFFEKLMKEVIDKQEELQKRFLEAVEKREHDRVAREEAWKLQEMARLNREHDFLVQERQVSLASPTQPRPQTQTIAQLPQQPPPQLQQALVVANTNNGGDNSDFQKSSNGENLLQASSSRWPKAEVQALINLRTNLDQKYQENGPKGPLWEEISAAMRKLGYNRNAKRCKEKWENINKYFKKVKESNKKRPEDSKTCPYFHQLDALYRGRSKMEINPATTNATPLTTYGQA…
CqTH29	AUR62001029-RA	CDS	ATGCGGCTGTTTCTTACAAGGAATGATGTTGTTAAAGATGAAACACTCCAACTTGACCCTACTAGGTTACAAGATGGCGGCGAAACGCAACGATCTTCATCATCATCATCCTTGATGTTATTGCCTGAAATTCCATGGTCTAATGATGAAATGCTTGCTCTCTTCAGAATCAGATCTAGTATGGATAATACTTGGTTTCCTGACTTCATCTGGGAAAATGTCTCAAGGCTCTTTGGTGAGCTAGAAGAGCTTTGTAACAATAATAACACTAACAACATCAATGTTGATCATGACGACGGCGGTGATGATCATCAGAAAGGTTCTCTTCCTGATCAATGTGAACGTGATCATACCCTTGAGACTTGGTTTTGTGAGAAGATTGTGAGTAAGATGATGGCT…
CqTH29	AUR62001029-RA	Protein	MRLFLTRNDVVKDETLQLDPTRLQDGGETQRSSSSSSLMLLPEIPWSNDEMLALFRIRSSMDNTWFPDFIWENVSRLFGELEELCNNNNTNNINVDHDDGGDDHQKGSLPDQCERDHTLETWFCEKIVSKMMAQQEELHCKIIRDMVKRDEEKISKEEAWKKQEFERLEKELEARAHEQAVSGDRQTKILGFLKKFSTSSSNFLDSQSFKEALEKLNKVPKMTSSNSSILTQDSISVQLQPTSSCTTHNPLVNNIPSSSSNENLALDNSKSTLPLKPSSLDHQNPNPLPSHQNESLKIPSLVSSRKFSRSDHPSTNAADHITNIKALENNKSGGLKSVVGNNGNKDDTGRRWPRDEVLALINIRCSLFNNNGGDTHHDTETYSKGPLWERISQKMTELG…
CqTH30	AUR62007169-RA	CDS	ATGCCCTCCCCTCCTTCCGCCTCCGTCGCCGACCCTTCACCGCCGCCGGGAAACCTTCCTCCTCCTCCCGTCGTTCGCAAGTTTCCTGCTCCTTGTTGGACCCAAGATGAAACCCTTGCTTTGATTCATGCTTATCAAGATAAATGGTATTCTCTTCGTCGCCGGAATCTGAGGACCGCCGACTGGGAAGCTGTTGCTGATGAGGTTAATCGGCGGTGCCCCGATCAATCGCCGCCGAAGTCGTCTGCTCAGTGCCGTCATAAGATGGAGAAGCTTCGTAAGAGGTATCGTGCTGAGAAACAGAGAATTGGGGCTCTTCCTTCGCATAATAATTTTGTGGGTAATCGATTTTTTCCTTCTTCTTCCTGGGTTTTTTTTGATTTGATGGATGCTATGGAG…
CqTH30	AUR62007169-RA	Protein	MPSPPSASVADPSPPPGNLPPPPVVRKFPAPCWTQDETLALIHAYQDKWYSLRRRNLRTADWEAVADEVNRRCPDQSPPKSSAQCRHKMEKLRKRYRAEKQRIGALPSHNNFVGNRFFPSSSWVFFDLMDAMEVGSGSGPGSTSVVNNNGVNNGGNNHNMNMNVLNPVNQNNGGFVKEEKLRGKDDLGKYFDEILMGMGKSGSGSGGPIKFRVKNHGNSSSINNNERYFDEGYDYDGGNNGSGFDYKNGRSNFASGFSKRKLGEDSSSSKMFLNGCSSSKKGFGLGAGSRARGGRDAAAGEMGDVKKEGRTLTSSQKPYKVRPTETSAIL*
CqTH31	AUR62005563-RA	CDS	ATGGATTCTCTGTTCAACACTTCTAAATCAAATAAGCATTTGTGGGAGCAGATTTCGGCCAAAATGAGGGATAGAGGGTTTGATAGGAGTCCTACTATGTGCACTGATAAGTGGAGGAATTTGCTTAAAGAATTTAAGAAAGCGAAGCAGCAAATGGGTAATGCTGCAAATGGGAATGCTAAGATGTTGTGTTATAAGGAAATTGAAGAGATTTTGAGGGATAGGAATCGTTGCGTTACGAATTCGGCTGGGTATAAAAGCCCTAATCATAATAGTAATGATGGGGTTAATAATCATTCTTCTAAGGTTGATTCTTTCTTGCAATTCTCTGATAAAGGTATTGACGATGCTTCTATTCCTTTTGGACCCATTGAAGAAATGCACAAACCAAAGAAGATT…
CqTH31	AUR62005563-RA	Protein	MDSLFNTSKSNKHLWEQISAKMRDRGFDRSPTMCTDKWRNLLKEFKKAKQQMGNAANGNAKMLCYKEIEEILRDRNRCVTNSAGYKSPNHNSNDGVNNHSSKVDSFLQFSDKGIDDASIPFGPIEEMHKPKKIKIEEPMGIKIEEQMIVEPMIEEPLKIKIEEPMKIMIEEEEIANGRPTLNLERRLDHEGHPLAITAADAVTDGGCPPSFWRETPGNGDDTHPFGGRVIIVKWGDYTKRIGVEGTAEAIKDVIRSAFGLRTKRAFWLEDEEQVARSLDRDMPLGTYTLHLDHGMTIKLCYEESDHISYPGQTISHTVDKTFYTEDDFRELMHRRGWSCLRELNGYRTIDNLDDLRPDEVYRGVT*
CqTH32	AUR62011390-RA	CDS	ATGGCTTCCTCCTCTCCGCCGCACCAACCACCTCCTTTCTCCGACTACCTCGACCCTCCTCTTGGCATCCCCCTCCTCCTCCCCGCACCCCCACCACCACCCCCACCTCCTTCCCGCCGCCTTCCTCCGCCGTGCTGGACCCCTGATGAAACCTCCGCTCTCATCGACGCTTATCGTGATAAATGGTACTCTCTCCGCCGTGGTAACCTCCGTGCTGCTCACTGGCAAGATGTTGCCGACACTATTCACCGTCTTTGCCCTCATGTTTCTCCCCCCAAAACCTCCGTTCAATGTCGCCATAAAATGGAGAAGCTCAGGAAACGTTATCGTTCTGAGCTTCAGCGAGCTAAGTCTATTCCTCATCATCGCTTTTCTTCTTCTTGGATTTACTTCTCTAAA…
CqTH32	AUR62011390-RA	Protein	MASSSPPHQPPPFSDYLDPPLGIPLLLPAPPPPPPPPSRRLPPPCWTPDETSALIDAYRDKWYSLRRGNLRAAHWQDVADTIHRLCPHVSPPKTSVQCRHKMEKLRKRYRSELQRAKSIPHHRFSSSWIYFSKMDSMEKGNSGPASSAGNGFQEISNPNPNPRFGFNSSIQSRCNEFGSPPNQFDVGPRYSGSYGSNGGGGFSSGNGLGVMKMIKKKRSALGKKEGRREAGDNVAMAMVEAIRMLGEGYVRTEMTKMEMVRDSEKARMDIEMNRTRMMLEYHQSIVETFVRG*
CqTH33	AUR62011628-RA	CDS	ATGGATGATGATAAGGATAACGGTTCGAGATATATTCCGAAAGCATATGGTCTGAATGACCAGCAAGAGTATGGTTCCTCGCTCCGCCCTAAGGGTTCTGGATTCAGTGATAGATTTAATGGGAAGGCAGAGGATATCAGCAATGGAATGCCTAGAAAGAAGCGGAGGTTAAAGACTATAATATCGAATTATGAATTTGCTCCGCGTGTGCCCACCCCTACCGTTCAGAAAGCTACATTGCTTCAAGCTCAGCCATCATCTAGTGGGCAAAATTCTGTGGGAGATTGGACTGAAAAAGAGACTTTTGCCTTATTAGATGCATGGGGAGAGCGGTTTCTTAGACTAGGCAGGAAGAGTCTTCGTTCAGATGATTGGCAAGAAGTTGCAGAAAAGGTGTCA…
CqTH33	AUR62011628-RA	Protein	MDDDKDNGSRYIPKAYGLNDQQEYGSSLRPKGSGFSDRFNGKAEDISNGMPRKKRRLKTIISNYEFAPRVPTPTVQKATLLQAQPSSSGQNSVGDWTEKETFALLDAWGERFLRLGRKSLRSDDWQEVAEKVSQETNVERTDAQCRNRLDTLKKKYKKENTRLTAGGSGVSQWVFYRRMDMLLSSPHQQTGLSCGIDSGEYVFMNSNVYLNRANGLDEMRDSPGNSDYLRDEDGNDSDGLPPKGKKNKGRRVDGSSVQLLADSIEKFSEIYEKIESNKRKQMTELEKMRMDFHRQLETQRREILERAQAEIAKIRQGDDDENDLSAENLSG*
CqTH34	AUR62017934-RA	CDS	ATGGTGGAAATTTCAGGGGATAGGCGGGAAAATGAGTTGGGTAAGTCAGAGAAAGTAGAGGAGAGAGAAAATGCTAAAAATAAGGAGGAAGATGATAAAAATGGTGCTGCAGAACTTGCAGTTGCAGTAGCTGAGAGAAATTCAGCAGCTAATAGATGGCCGCAGCAAGAAACCATGGCTTTGCTTAGGATAAGGTCTGAAATGGATTTTGCATTTCGAGATTCTGGGTCTAAATCTCCACTTTGGGATGAAATTTCTAGTACATCTGTTTCGTTGTTCAAATTGGGTGCTTTGGCAGAAAGTGGAGTTTTGATGTTGTTTGTTTTCAGGAGAATGGCTGAACTTGGATATCATAGAAGTGCCAAAAAATGTAAAGAGAAATTTGAGAATATATACAAG…
CqTH34	AUR62017934-RA	Protein	MVEISGDRRENELGKSEKVEERENAKNKEEDDKNGAAELAVAVAERNSAANRWPQQETMALLRIRSEMDFAFRDSGSKSPLWDEISSTSVSLFKLGALAESGVLMLFVFRRMAELGYHRSAKKCKEKFENIYKYHRRLKNCSYDRTNRKAYRFFDQLEALGHQQSSFQTSASEPADTSMNDTAYVVSPISSHPQCVPQMIMPASVNLDSFTISTSTTSNSGSESEGARTKKRKWADFFDILMKSVLEKQEALQNKFLEALDKHEHERQAREEAWKMQQMDRIKKEQELLMQERSISAAKDAAIAFLQKVLEQGKISGTSEPVLEKPSQELSIVCRKEKDNGENSSSRWPKEEVEALIKIKTNMELEYQRVGPKGPMWEEISTAMKNFGYDRNAKRCKEK…
CqTH35	AUR62042889-RA	CDS	ATGGCCACCAACGCCGACGGAATCTCACCGTCGCCGGCGCTCCGACCACGACCTCAACCATTGCCGGGAACTCTCACCCGCGCTTCCCCCGTTCTCCGGGAAGATTGCTGGTCGGAAGATGCGACACACGCTCTCATCGAGGCTTGGGGCTCCCACCACCTCGCACTTAATCGCGGTAACCTCCGTCAACACCAATGGCTCGAAGTCGCCGCCGCCGTTAACTCCGCCGGTTACCGGCGCCGGCGCACCGACATCCAGTGCAAAAATCGCATCGACACGTTGAAGAAGAAGTACAAGATCGAAAAATCTAAGACTGTTGATTCTTCCGGCGGTTACGTTAGTCCATGGCCGTTTTTCTCCCGCCTCGATTTCCTCATCTCCGGCGACGGCGAAAAACCT…
CqTH35	AUR62042889-RA	Protein	MATNADGISPSPALRPRPQPLPGTLTRASPVLREDCWSEDATHALIEAWGSHHLALNRGNLRQHQWLEVAAAVNSAGYRRRRTDIQCKNRIDTLKKKYKIEKSKTVDSSGGYVSPWPFFSRLDFLISGDGEKPLSSGRKISPDTPSTTTALTKFPVAPRSALKRKRPVPVDDSFFRQQFAAVIAAAAEVEAHESSEERERESSERTGTSSDSGGRERRDSRVEDEGFNNGCRQLAEAIMRFGEVYERVETVKQEQLIDLEKHRMQFTKDLEYQRMKLLMDTQLQLARIKRSKHSDDAAECIILLRELWNNDIDASEVHRVHLEINSILQLRTASSAVLTAKETWRYYCWFNMKLVLLTVTCSLCTKKKEKRCKSVLILHVLGYNANLLKTGKSVFLVHT…
CqTH36	AUR62041696-RA	CDS	ATGGCAATTGTTTCTGAATTAAACGGAAACCAAAACCCGGGTTTGGATGATGGCAGTGTAACTGATGCAAAGAGCAAAAGACACCCAAGATGGACTAGGCAAGAAACTCTTACACTCATTCAGGCTAAGGAAATCACTGAAAACTCCCCTCACAAAGGCAGAAAGATCAGTGTGAAGAGGGGTCCTGCACAATGCAAGAAGAGGTGGAGTAATCTGATAGGAGATTTCAGGAAGGTGAAAAATTGGGAGTCTAAGATGGTAAATAAGGCTGACTCTTTTTGGAATATGAGAAATGATCTTAGAAAAGAGAAGAAGCTGCCTGTTACGTTCGATGTCGAAGTGTTTAAGGAGGGTGGCGACGATGACGAGGTTGATGAGGAGGATGAGAAAATGCAGGAT…
CqTH36	AUR62041696-RA	Protein	MAIVSELNGNQNPGLDDGSVTDAKSKRHPRWTRQETLTLIQAKEITENSPHKGRKISVKRGPAQCKKRWSNLIGDFRKVKNWESKMVNKADSFWNMRNDLRKEKKLPVTFDVEVFKEGGDDDEVDEEDEKMQDGAEVLSEIKNKVQETLAITGKLDDVKSADNVTEEPVKNFCIQEPISEEQHHQAFQKKNKSSNQDTSKESRPNFSNEDSQGKGKRQRLSTDECKANCSEEQLLKVLEENNRLLNAQLESHNKNCQLEREQRKQNNNELMSTLSNLTDVLSKIAEKL*
CqTH37	AUR62041746-RA	CDS	ATGGCCACCAACGCCGACGGCACCTCACCGTCGCCGGCGCTCCGACCTCGACCTCAACCATTGCCGGCAACTCTCACCCGCGCTTCCCCCGTTCTCCGGGAAGATTGCTGGTCGGAAGATACGACACACGCTCTCATCGAAGCTTGGGGCTCCCACCACCTCTCTCTCAATCGCGGTAACCTCCGTCAACACCATTGGCTCAAAGTCGCCACCACCGTCAACGCCGCCGGTGACCGGCGCCGGCGCACCGACATCCAGTGCAAGAATCGCATCGACACGTTGAAGAAGAAGTACAAGATCGAAAAATCTAAGACTGTTGATTCTTCCGGCGGTTACGTTAGTCCATGGCCGTTTTTCTCCCTCCTCGATTTCCTCATCTCTGGCGACGGCGAGAAACCT…
CqTH37	AUR62041746-RA	Protein	MATNADGTSPSPALRPRPQPLPATLTRASPVLREDCWSEDTTHALIEAWGSHHLSLNRGNLRQHHWLKVATTVNAAGDRRRRTDIQCKNRIDTLKKKYKIEKSKTVDSSGGYVSPWPFFSLLDFLISGDGEKPLSSGRKISPDTPSTTTTLTKFPVAPRSALIRKRPVPVDDSFFRRQFAAVIAAAAEVEAHESSEERERESSERTGTSSDSGGRERRDSRVEDEGFNNGCRKLAEAIMRFGEVYERVETVKQEQLIDLEKHRMQFTKDLEYQRMKLLMDTQL*
CqTH38	AUR62018837-RA	CDS	ATGCCCTCCCCTCCTCCCGCCTCCGCCGCCGACCCTTCTCCGGTGCCGGAAAACCCACCTCCTCCTCCCGTTGTCCGGAAGTTTCCGGCTCCTTGTTGGACCCAAGATGAAACCCTAGCTTTGATTCATTCTTACCAAGATAAATGGTATTCTCTTCGTCGCCGGAATCTCAGGACTGCCGATTGGGAAGCTGTTGCTGATGAGGTTAATCGGAGGTGCCCCGATCAATCGCCGCCGAAGTCGTCTGCTCAGTGCCGACATAAGATGGAGAAGCTTCGTAAGAGGTATCGTGCTGAGAAACAGAGGATTGGGGCTCTTCCTTCGCATAATAATTTTGTGGTTGCCGTTCATGCAAAGTTACAACCAACAAGCATTATAGAAGGAGTTGATGAAAAAGGA…
CqTH38	AUR62018837-RA	Protein	MPSPPPASAADPSPVPENPPPPPVVRKFPAPCWTQDETLALIHSYQDKWYSLRRRNLRTADWEAVADEVNRRCPDQSPPKSSAQCRHKMEKLRKRYRAEKQRIGALPSHNNFVVAVHAKLQPTSIIEGVDEKGVYSIYEDEKSLDSSQQLIMMPKDDYDCMPSGDVCSGDGPPEQCCSGACVPHPTLRVFVCA*
CqTH39	AUR62041433-RA	CDS	ATGTCCGAGGAGCATGGATACCAAAGGACGGGGAAGAAATGCAGGGAAAAGTTCGAGAATTTGTACAAGTATTACAAGAAGACTAAGGAAGGGAAAGCCGGTAGACAAGACGGTAAACACTATAGATTTTTCCGGCAACTCGAGGCGCTCTATGGTGAGCACAATTCTCAGCATCATCATCGTCATCCAATGACTTCAACTCCGGACACGCATCATCATATAGCCGGAAACATGGTCCCTCACTTCAACACCACTCAGGAGACTTTAGTCCCATCATCGAAACTACACCGGCCTACTACGAGTGTAAGCCTCTCGAACTCCTCGGACTATGAGACCTCATCCTCGGATAATGAGGTAGGGGGTTCGATAGAAAGTGATGAATCTAAGAAGAAGAAGAGA…
CqTH39	AUR62041433-RA	Protein	MSEEHGYQRTGKKCREKFENLYKYYKKTKEGKAGRQDGKHYRFFRQLEALYGEHNSQHHHRHPMTSTPDTHHHIAGNMVPHFNTTQETLVPSSKLHRPTTSVSLSNSSDYETSSSDNEVGGSIESDESKKKKRGKRNWKAKVKEFIDYQMRKIMEKQEAWLEKMMKTLDSRERERMEREEEWRKQEAERMEREHKFWASERAWIEARDSALMTALEKLTNSREKEVVSDIDHRNHHHHHRGNEHHCRVGIHDNTHHQWLETEVTRLIQLRTSMESRFQQCGFSEEVLWEDIAAKMAYLGYDRSASVCKEKWDSLNNTVGAGGGVMNDSCLRFFLSDGEGSLGWDSSNYGLKLNQGGNQCA*
CqTH40	AUR62037899-RA	CDS	ATGCTTCAACAAATCTTCAAAGCCAAGTATTTTAAATATTCTGATTTTTGTGGTGCGGCTAGATGCTTTGATCCGAGCTATACGTGGAGGAGTATTTGGGGGGCAAAATCTTTGCTCCTTGAGGGTTTGAAGTGGAGAGTGGGAAATGGCTCTTCAATTAAGGTTTGGGAAGATGAATGGCTGGTTGGGGATGGTTCGAATTCTATTCCGACAATTCAATTGCATTGTGATATCGATATGTGGGTGAGTGAACTTATTGATTTTGATAATATGTGCTGGAATTCTGATTTGGTGGCTACCACTTTTTGCGAGGTCTCAAACGACGTCGTTAAGATCTCCGGCGCCGATGGAACCTCCGACAACGGCGTCGTTTACGAGGTCACGTATGAACCGTCGGAG…
CqTH40	AUR62037899-RA	Protein	MLQQIFKAKYFKYSDFCGAARCFDPSYTWRSIWGAKSLLLEGLKWRVGNGSSIKVWEDEWLVGDGSNSIPTIQLHCDIDMWVSELIDFDNMCWNSDLVATTFCEVSNDVVKISGADGTSDNGVVYEVTYEPSEFDPVPDLESDPNPTINIMTDSTEKRKEIDRDDVSEGSYKKSKLAVIAGAGGGGISGAGEYRKDREEWSDTAIECLLDAYTEKYTQLNRGNLRGRDWEEVAVIVSERCENQHKSVEQCKNKVDNLKKRYKLERHRMSSAGVAVSHWPWFKKMEAIVGNSVSSKSVSDDDKVSGSSGSATRQPKRYSVGTPGSLGQVNNMKSKSIPNLKWQRVVFKISGAALVGNGPHNIDPKVVMLIAREVTVACRLGVQVAIVIGGRNFFCGDTWI…
CqTH41	AUR62037901-RA	CDS	ATGACCCAATTGACCAATAGTGATGATGATGAACCAAGTTGTGCAAATGATCATGAAAACAGTTCATTAGATGGGAAGAGAAAAGGGGGTAGCAATATTTCTCCTTGGCAGAGAATGAAGTGGACTGATAATATGGTTAGATTGTTGATCATGGCGGTTTATTATATTGGGGATGAAGCTGGAAATGAGGCGGTTGTTGAGAAGAAGAAACCGGGTGGCGGTGGAGTAGGCGGCGGAGGTGGGATGTTACAGAAGAAGGGGAAGTGGAAGTCGGTTTCGAGGGCAATGATGGAGAAGGGATTCTATGTGTCACCACAACAATGTGAGGATAAATTCAATGATTTGAATAAGAGGTATAAGAGGGTGAATGATATTTTAGGAAGAGGGACTGCTTGTAAA…
CqTH41	AUR62037901-RA	Protein	MTQLTNSDDDEPSCANDHENSSLDGKRKGGSNISPWQRMKWTDNMVRLLIMAVYYIGDEAGNEAVVEKKKPGGGGVGGGGGMLQKKGKWKSVSRAMMEKGFYVSPQQCEDKFNDLNKRYKRVNDILGRGTACKVVENQTIPPNNSHRLGLGSEDHEDDDEDCDDEDDEDEFEDEDEEHEFEGGPRKRAKTLGGNSSNTSQALQQLNGEMMGMLQDGSKNSWEKKQWMKTHLVKLEEQGLKFQVQALELEKQRFKWIKFSSKKERELEKLKIDNERKRLENERMMLLLRQKEIELVGVEPQHPSNPSCDTQCEMFNWVTTSTDLEGLELKIMEKDTEICELEYEKKLKEDKIKKLQLKKDKYCDALAGMKTEMEELKTQIRKRRKNERRMYLMLLLSWIV…
CqTH42	AUR62016442-RA	CDS	ATGGAGGATGATAAGGGTAACGGTTCGAGGTATATTTCGAAAACATATGGTCAGAATGACCAGCAAGAGTATGGTTCCTCGCTCCGCCCTAAGGGTTCTGGATTCAGTGATAGGTACCCTAGGGAGAGTAATCAATATCCCGGTGATGAGGAGGAAGATATAGAAGATGAAGAATTAGGGGAAGAAGATGTGGAAAGGAATGGTGTTCGAATGATAGGCAAAGATACTTATGATGATGAGGAGGACGAGGAAGAAGAGGGGGAGGGGGAGGGGGAGGACGAGGAAGAGGAGGATGACTCTGATGATGAAGAAGACGACGACAATGATGATCATGAGGATGGTAAAAGATTTAATGGGAAGGCAGAGGATATCAGCAATGGAAAGCCTAGGAAGAAGCGG…
CqTH42	AUR62016442-RA	Protein	MEDDKGNGSRYISKTYGQNDQQEYGSSLRPKGSGFSDRYPRESNQYPGDEEEDIEDEELGEEDVERNGVRMIGKDTYDDEEDEEEEGEGEGEDEEEEDDSDDEEDDDNDDHEDGKRFNGKAEDISNGKPRKKRKLKTIISNYEFAPRVPTPTVQKATLPQAQPTSSGQNSVGDWTEKETFALLDAWGERFLRLGRKSLRSDEWQEVAEKVSQETNVERTDAQCRNRLDTLKKKYKKESTRLTAGGSGVSQWVFYRRMDMLLSSSHQQTGLSCGIDSGEYVFMNSNVYLNRANGLDEMRDSPGNSDYLRDEDGDDSDGLPPKGKKNKGRRVDGSSVQLLADSIEKFSERRHNMDPAISIASLLSTAHRSNLRCPSFFMSWFFLTIQDPEPQYNPKIGHMH…
CqTH43	AUR62016671-RA	CDS	ATGGCTTCCTCCTCTCCGCCGCACCAACCACCTCCTTTCTCCGACTACCTCGACCCTCCTCTAGGCATCCCTCTCCTCCTCCCCGCACCACCACCCCCACCTCCTTCCCGCCGCCTTCCTCCGCCGTGTTGGACCCCAGATGAAACCTCCGCTCTCATCGACGCTTACCGTGATAAATGGTACTCTCTCCGCCGTGGTAACCTCCGTGCTGCTCACTGGCAAGATGTTGCCGACACTATTCACCGTCTTTGCCCCCATGTTTCTCCCCCCAAAACCTCTGTTCAATGTCGTCATAAAATGGAGAAGCTCAGGAAACGTTATCGTTCTGAGCTTCAAAGAGCTAAGTCTATTCCTCATCATCGGAAGAATTATGCAGGATTTCAGGAAAATTCTAACCCT…
CqTH43	AUR62016671-RA	Protein	MASSSPPHQPPPFSDYLDPPLGIPLLLPAPPPPPPSRRLPPPCWTPDETSALIDAYRDKWYSLRRGNLRAAHWQDVADTIHRLCPHVSPPKTSVQCRHKMEKLRKRYRSELQRAKSIPHHRKNYAGFQENSNPNPNPRFGFNSSIQSRCNEFGSPPNQFGARYLGGSSSGNGLGVMKMIKKKRSALGKKEGRREAGDNVAMAMVEAIRMLGEGYVRTEMTKMEMMRDSEKARMEIEMNRTRMMLEYHQSIVDTFVRGIVVSAPVLDDLDLEWLMLAI*
CqTH44	AUR62009930-RA	CDS	ATGGACGAAGATGACGATACCCGGTCCCACACCTCAATCGGAAGCGAACCTCCTTCACCACCTTCCGGTCAAATCACGGTTACAGTTGCGGCGGCACCTCCGTCTTCGACACCCTCTTCTTCAACTCCTCAACCACCGCCCCAATTGTCGCAGAGAGCGACATCGGTGTTGATCGACGCATGGGGGGAGAGGTACATGGAGTTAAGCAGAGGAAATCTGAAGCAGAAACATTGGAAAGAAGTGGCGGACATTGTTAGTAGCAGGGAAGATTTCACCAAGGTTCCAAAGACGGATATACAGTGCAAAAATCGAATCGATACGGTCAAGAAGAAGTATAAGGTTGAGAAACAGAAGGTTGTTAGCGGCTGTGGCCCTAGCCGCTGGCCGTTCTTTGACCGC…
CqTH44	AUR62009930-RA	Protein	MDEDDDTRSHTSIGSEPPSPPSGQITVTVAAAPPSSTPSSSTPQPPPQLSQRATSVLIDAWGERYMELSRGNLKQKHWKEVADIVSSREDFTKVPKTDIQCKNRIDTVKKKYKVEKQKVVSGCGPSRWPFFDRLDRLIGPAAATPNSNTVMGLGPLSTATVSTGGPLPHGKAVPVGIPVWGSSVRDLTRAIMKFGEAYEAAESAKLQHIVEMEMQRMKFAKELELQRMKFMMKTQLELSQLNN
CqTH45	AUR62009533-RA	CDS	ATGTTCCATATGAATATGGCTAAGGAAATCACTGAAAACTCCCCTCACAAAGGAAGAAAGATCAGTTCTGCATTACTAGGTAATGCAGAAGCAGGATCATCATCGGCGTCGTCGCCGTCGTTGTTGTTTGATAACACGGAGCCGAAGTGGGTAATGATATCATGTTACTGTAAGCAGCAAGGTGTGAAGAGGGGTCCTGCACAATGCAGGAAGAGGTGGAGTAATCTGATAGGAGATTTCAGAAAGGTGAAAAATTGGGAGTCTAAGTTGGTAAATAAGGCTGATTCATTTTGGAGTATGAGGAATGATCTTAGGAAAGAGAAGAAGTTGCCTGTTTCGTTCGATGTCGAAGTGTTTAAGGAGGGTGGCGATGACGAGGAGGATGAGAAAATGCAGGAT…
CqTH45	AUR62009533-RA	Protein	MFHMNMAKEITENSPHKGRKISSALLGNAEAGSSSASSPSLLFDNTEPKWVMISCYCKQQGVKRGPAQCRKRWSNLIGDFRKVKNWESKLVNKADSFWSMRNDLRKEKKLPVSFDVEVFKEGGDDEEDEKMQDGGEVLSDFKDKEQETLALTGKSEDDKFADNMTEEPVKNFCIPEPISDTPKESRPNFSNWDSQGKGKRLRLSTDECTTNCSEAQILKVLEENNRLLNAQLESHNKNCQLEREQRKQNNNELMSTLSKLTDVLSKIAEKL*
CqTH46	AUR62044651-RA	CDS	ATGCTGGGGACCTCAAGCTTAATAGGAAGCTCCGGTGACGGCGGAGGTGGTTCGGGACATGAATCCGAAGGCGGAGTCGGTGAAGGTGTTGTGAGACCGTCACCGGACGCCTCAATTATGGGCACTGGGATGGAAGATGAGGAGAAGACTCAAAGCGGAAGCGGTATCGGTATCGGAGGTGGTGGTGGTAGTGGAGATTTATTTGAAAATGACCGGAGCACTGGCGGTAACCGTTGGCCTCGACAAGAAACTATTGCTTTGCTTAAGATAAGAAAGATGGCGGAACTTGGATATCATCGAAGCGCAAAGAAGTGCAAGGAGAAGTTTGAGAATGTATACAAGTATCACAAGAGAACGAAAGACGGGAGAACCGGTAAGGCGGACGGTAAGACGTATCGA…
CqTH46	AUR62044651-RA	Protein	MLGTSSLIGSSGDGGGGSGHESEGGVGEGVVRPSPDASIMGTGMEDEEKTQSGSGIGIGGGGGSGDLFENDRSTGGNRWPRQETIALLKIRKMAELGYHRSAKKCKEKFENVYKYHKRTKDGRTGKADGKTYRFFEQLEALEQHHLSMAASSALPPLPQQPVGQATATPQRGQSQGPAQAAVPVTMMENPSSPSATQSSSSSTSSDEELMGRRKRKRKWKDFFEKLMKEVIDKQEELQKRFLEAVEKREHDRVAREEAWKLQEMARLNREHDILQTPPQLQQALVVANTNNGGDNGDFQKSTNGENLLQASSSRWPKAEVQALINLRTNLDQKYQENGPKGPLWEEISAAMRKLGYNRNAKRCKEKWENINKYFKKVKESNKKRPEDSKTCPYFHQLDA…
CqTH47	AUR62044655-RA	CDS	ATGATGGCACAACAAGAGGAGCTTCATTGTAAGATAATTCGCGATATGGTTAAGAGAGATGAGGAGAAGATTGCTAAGGAAGAAGCTTGGAAAAGGCAAGAGTTTGAGAGGTTAGAGAAGGAGTTAGATGCTAGGGCACACGAGCAGGCGGTTTCCGGTGACCGCCATACCAAGATCCTTGGCTTCTTGAACAAGTTTAGTACTTCATCATCAAGTTTTTTGGAAACTCAATCTTTTAAAGAGGCACTTGAGAAGCTTAATAAGGTACCAAAAATGACTTCGTCCAATTCCTCTATTTTAACTCAAGACTCTATTTGTGTGCAATTACAACCCAATTCATCTTGTACTACTCATACTCCTTTGGTGAATAACATCCCTAGTTCTTCATCAAATGAGAAT…
CqTH47	AUR62044655-RA	Protein	MMAQQEELHCKIIRDMVKRDEEKIAKEEAWKRQEFERLEKELDARAHEQAVSGDRHTKILGFLNKFSTSSSSFLETQSFKEALEKLNKVPKMTSSNSSILTQDSICVQLQPNSSCTTHTPLVNNIPSSSSNENLALDNSKSTLPLKSSSLDHQNPNNPLPSHQNEPLKIPSLVSSRKFSSSEHTSTNAADHITNTKALENIKSGNKDDTGRRWPRDEVLALINIRCSLFNNNGGETPHDTETSSKGPLWERISQKMTELGYKEVLRDAKKNGRT*
