# Supplementary material for: Genome-wide identification, phylogenetic analysis, and expression profiles of trihelix transcription factor family genes in quinoa (Chenopodium quinoa Willd.) under abiotic stress conditions
Source: BMC Genomics. 2022 Jul 10;23:499. doi: 10.1186/s12864-022-08726-y (PMC9271251; doi:10.1186/s12864-022-08726-y)
Supplement: Supplementary file 2 — Additional file 2: Table S2. Analysis and distribution of the conserved motifs in CqTH proteins. [file 12864_2022_8726_MOESM2_ESM.xlsx]

## Sheet: C.quinoa
Supplementary Table 2 Analysis and distribution of conserved motifs in C.quinoa trihelix proteins.
Motif	Width	Best possible match	E-value	Sites
1	RTAKQCKNKWENLKKRYKKEKERLK	25	8.4E-400	45
2	LREDCWSZDETSALJEAYGEKYLSLNRGNLRQKDWEEVADTVNSRCPHRK	50	1.2E-343	21
3	SSWPFFDRLDALIGGSGSQPGSSSXPNST	29	1.5e-144	28
4	ETLSKGPLWEEISAKMAELGY	21	1.1e-134	24
5	LEEAIKREGERYEREEAWKQQZMERLEKE	29	4.9e-178	25
6	NKDNSSSRWPKDEVQALINJRTSLDNKYQ	29	2e-111	12
7	TSCQVVEKPAJLDAMPHJSEKAKDEVKKILSSKHLFYEELCAYHNGNRJP	50	7e-73	4
8	EALDLEKQRLKWLRFRSKKDRELEKLKLENERVKLENDRMVLLLKQKEM	49	9e-68	5
9	SSDSATQSSSSSTESGEEKEGARTKKRKWKDFFDKLMKEVIEKQEALQKK	50	1.2e-64	7
10	TTYGQAQQQPATTMAPIMAQPEQQWPLQGHQDQAMEDQGSENQDESEDDM	50	6.9e-61	3

## Sheet: others species
Supplementary Table 2 Analysis and distribution of conserved motifs in trihelix proteins of sevent species .
Motif	Width	Best possible match	Width	E-value	Sites
1	18	QCKNKWENLKKRYKK	15	3.3e-1545	225
2	29	RWSEZETLALIEARG	15	3.5e-978	205
3	50	AILRFGEAYERVESAKQKQMVELEKQRMEFAKELELQRMQF	41	3.3e-840	40
4	15	VALRRGNLKGPLWEEVARAVS	21	3.6e-739	98
5	15	KKPLWEEISAKMRELGYBRSP	21	4.3e-773	97
6	29	ELGYKRSAKKCKEKFENVYKYHKRTKEGRAGRSDGKTYRFFSQLEALETA	50	4.5e-693	20
7	29	STWPFFDQLDALYGG	15	7.4e-632	130
8	32	LMKQVMEKQEEMQRKFLEALEKREEERMAREEAWRRQEVAR	41	7.9e-864	49
9	36	IKEWESQAAEETESYWKMENDERKERNLPGNFDPZVYDALD	41	1.8e-572	37
10	29	REHEILAQERARAAARDAAIIAFLQKJTG	29	2.6e-496	46
