# Supplementary material for: Genome-wide identification, phylogenetic analysis, and expression profiles of trihelix transcription factor family genes in quinoa (Chenopodium quinoa Willd.) under abiotic stress conditions
Source: BMC Genomics. 2022 Jul 10;23:499. doi: 10.1186/s12864-022-08726-y (PMC9271251; doi:10.1186/s12864-022-08726-y)
Supplement: Supplementary file 5 — Additional file 5: Table S3. The 23 pairs of segmental duplicates in CqTH genes. [file 12864_2022_8726_MOESM5_ESM.xlsx]

## Sheet: Sheet1
Supplementary Table 3 The 23 pairs of segmental duplicates in C.quinoa trihelix genes.
Gene	Gene ID	Chromosome Position	Group		Gene	Gene ID	Chromosome Position	Group
CqTH31	AUR62005563-RA	Chr14	GT1	==	CqTH19	AUR62024171-RA	Chr06	GT1
CqTH15	AUR62026883-RA	Chr04	SIP1	==	CqTH03	AUR62032637-RA	Chr01	SIP1
CqTH30	AUR62007169-RA	Chr13	SIP1	==	CqTH38	AUR62018837-RA	Chr16	SIP1
CqTH20	AUR62028844-RA	Chr06	SH4	==	CqTH36	AUR62041696-RA	Chr16	SH4
CqTH22	AUR62033561-RA	Chr07	GT2	==	CqTH39	AUR62041433-RA	Chr17	GT2
CqTH11	AUR62013578-RA	Chr03	GTΥ	==	CqTH27	AUR62026711-RA	Chr10	GTΥ
CqTH07	AUR62012844-RA	Chr02	GT2	==	CqTH02	AUR62021815-RA	Chr01	GT2
CqTH06	AUR62027681-RA	Chr01	SIP1	==	CqTH08	AUR62031211-RA	Chr02	SIP1
CqTH25	AUR62001436-RA	Chr07	SIP1	==	CqTH44	AUR62009930-RA	Chr18	SIP1
CqTH14	AUR62020649-RA	Chr04	SH4	==	CqTH05	AUR62038724-RA	Chr01	SH4
CqTH05	AUR62038724-RA	Chr01	SH4	==	CqTH04	AUR62043827-RA	Chr01	SH4
CqTH10	AUR62013581-RA	Chr03	GT2	==	CqTH28	AUR62026710-RA	Chr10	GT1
CqTH23	AUR62033603-RA	Chr07	SIP1	==	CqTH40	AUR62037899-RA	Chr17	SIP1
CqTH42	AUR62016442-RA	Chr17	SIP1	==	CqTH01	AUR62021521-RA	Chr01	SIP1
CqTH09	AUR62011010-RA	Chr02	SIP1	==	CqTH01	AUR62021521-RA	Chr01	SIP1
CqTH33	AUR62011628-RA	Chr15	SIP1	==	CqTH42	AUR62016442-RA	Chr17	SIP1
CqTH09	AUR62011010-RA	Chr02	SIP1	==	CqTH42	AUR62016442-RA	Chr17	SIP1
CqTH12	AUR62012274-RA	Chr03	SIP1	==	CqTH13	AUR62022916-RA	Chr04	SIP1
CqTH45	AUR62009533-RA	Chr18	SH4	==	CqTH36	AUR62041696-RA	Chr16	SH4
CqTH26	AUR62003625-RA	Chr09	GT2	==	CqTH34	AUR62017934-RA	Chr15	GT2
CqTH37	AUR62041746-RA	Chr16	SIP1	==	CqTH35	AUR62042889-RA	Chr15	SIP1
CqTH29	AUR62001029-RA	Chr12	GT2	==	CqTH16	AUR62004923-RA	Chr05	GT2
CqTH32	AUR62011390-RA	Chr15	SIP1	==	CqTH43	AUR62016671-RA	Chr17	SIP1
