# Supplementary material for: Genome-wide identification, phylogenetic analysis, and expression profiles of trihelix transcription factor family genes in quinoa (Chenopodium quinoa Willd.) under abiotic stress conditions
Source: BMC Genomics. 2022 Jul 10;23:499. doi: 10.1186/s12864-022-08726-y (PMC9271251; doi:10.1186/s12864-022-08726-y)
Supplement: Supplementary file 7 — Additional file 7: Table S4. One-to-one orthologous gene relationships between C.quinoa and other plants. [file 12864_2022_8726_MOESM7_ESM.xlsx]

## Sheet: C.quinoa-Sb
Supplementary Table 4 One-to-one orthologous relationships between C.quinoa and Sorghum bicolor
CqTH Gene Name	CqTH Gene ID	Chr		SbTH Gene ID	Chr
CqTH19	AUR62024171-RA	Chr06	==	EES11021	6
CqTH31	AUR62005563-RA	Chr14	==	EES11021	6

## Sheet: C.quinoa-Os
Supplementary Table 4 One-to-one orthologous relationships between C.quinoa and Oryza sativa
CqTH Gene Name	CqTH Gene ID	Chr		OsTH Gene ID	Chr
CqTH19	AUR62024171-RA	Chr06	==	Os04t0486400-01	4
CqTH31	AUR62005563-RA	Chr14	==	Os04t0486400-01	4

## Sheet: C.quinoa-Br
Supplementary Table 4 One-to-one orthologous relationships between C.quinoa and Brassica rapa
CqTH Gene Name	CqTH Gene ID	Chr		BrTH Gene ID	Chr
CqTH13	AUR62022916-RA	Chr04	==	Bra034866	5
CqTH29	AUR62001029-RA	Chr12	==	Bra009994	6
CqTH30	AUR62007169-RA	Chr13	==	Bra040110	1

## Sheet: C.quinoa-Sl
Supplementary Table 4 One-to-one orthologous relationships between C.quinoa and Solanum lycopersicum
CqTH Gene Name	CqTH Gene ID	Chr		SlTH Gene ID	Chr
CqTH02	AUR62021815-RA	Chr01	==	Solyc11g012720	11
CqTH06	AUR62027681-RA	Chr01	==	Solyc02g076810	2
CqTH07	AUR62012844-RA	Chr02	==	Solyc11g012720	11
CqTH08	AUR62031211-RA	Chr02	==	Solyc02g076810	2
CqTH22	AUR62033561-RA	Chr07	==	Solyc09g009250	9
CqTH23	AUR62033603-RA	Chr07	==	Solyc09g008850	9
CqTH25	AUR62001436-RA	Chr07	==	Solyc03g122030	3
CqTH39	AUR62041433-RA	Chr17	==	Solyc09g009250	9
CqTH40	AUR62037899-RA	Chr17	==	Solyc09g008850	9
CqTH44	AUR62009930-RA	Chr18	==	Solyc03g122030	3

## Sheet: C.quinoa-At
Supplementary Table 4 One-to-one orthologous relationships between C.quinoa and Arabidopsis thaliana
SbTH Gene Name	SbTH Gene ID	Chr		AtTH Gene ID	Chr
CqTH01	AUR62021521-RA	Chr01	==	AT3G24490	3
CqTH05	AUR62038724-RA	Chr01	==	AT4G31270	4
CqTH09	AUR62011010-RA	Chr02	==	AT3G24490	3
CqTH12	AUR62012274-RA	Chr03	==	AT5G05550	5
CqTH13	AUR62022916-RA	Chr04	==	AT3G11100	3
CqTH13	AUR62022916-RA	Chr04	==	AT5G05550	5
CqTH14	AUR62020649-RA	Chr04	==	AT4G31270	4
CqTH25	AUR62001436-RA	Chr07	==	AT3G14180	3
CqTH44	AUR62009930-RA	Chr18	==	AT3G14180	3

## Sheet: C.quinoa-St
Supplementary Table 4 One-to-one orthologous relationships between C.quinoa and Solanum tuberosum
CqTH Gene Name	CqTH Gene ID	Chr		StTH Gene ID	Chr
CqTH02	AUR62021815-RA	Chr01	==	PGSC0003DMT400034607	11
CqTH06	AUR62027681-RA	Chr01	==	PGSC0003DMT400026431	2
CqTH07	AUR62012844-RA	Chr02	==	PGSC0003DMT400034607	11
CqTH08	AUR62031211-RA	Chr02	==	PGSC0003DMT400026431	2
CqTH10	AUR62013581-RA	Chr03	==	PGSC0003DMT400061942	4
CqTH12	AUR62012274-RA	Chr03	==	PGSC0003DMT400077198	6
CqTH13	AUR62022916-RA	Chr04	==	PGSC0003DMT400077198	6
CqTH22	AUR62033561-RA	Chr07	==	PGSC0003DMT400007015	9
CqTH23	AUR62033603-RA	Chr07	==	PGSC0003DMT400007059	9
CqTH25	AUR62001436-RA	Chr07	==	PGSC0003DMT400088401	3
CqTH28	AUR62026710-RA	Chr10	==	PGSC0003DMT400061942	4
CqTH30	AUR62007169-RA	Chr13	==	PGSC0003DMT400052836	8
CqTH38	AUR62018837-RA	Chr16	==	PGSC0003DMT400052836	8
CqTH40	AUR62037899-RA	Chr17	==	PGSC0003DMT400007059	9
CqTH41	AUR62037901-RA	Chr17	==	PGSC0003DMT400007060	9
CqTH44	AUR62009930-RA	Chr18	==	PGSC0003DMT400088401	3
