# Supplementary material for: Genome-wide identification, phylogenetic analysis, and expression profiles of trihelix transcription factor family genes in quinoa (Chenopodium quinoa Willd.) under abiotic stress conditions
Source: BMC Genomics. 2022 Jul 10;23:499. doi: 10.1186/s12864-022-08726-y (PMC9271251; doi:10.1186/s12864-022-08726-y)
Supplement: Supplementary file 8 — Additional file 8: Table S5. Results of Tajima’s D neutrality test of the CqTH genes family. [file 12864_2022_8726_MOESM8_ESM.xlsx]

## Sheet: Sheet1
Supplementary Table 5 Results of Tajima´s D neutrality test of the CqTH genes family
m	S	ps	Θ	π	D
47	2723	0.764888	0.173181	0.132082	-0.875727
NOTE.-- The analysis involved 47 amino acid sequences. All positions containing gaps and missing data were eliminated. There were a total of 3560 positions in the final dataset. Evolutionary analyses were conducted in MEGA7 [2].
Abbreviations: m = number of sequences, n = total number of sites, S = Number of segregating sites, ps = S/n, Θ = ps/a1, π = nucleotide diversity, and D is the Tajima test statistic (see chapter 12 in ref. [3] for details).
