# Supplementary material for: Genome-wide identification, phylogenetic analysis, and expression profiles of trihelix transcription factor family genes in quinoa (Chenopodium quinoa Willd.) under abiotic stress conditions
Source: BMC Genomics. 2022 Jul 10;23:499. doi: 10.1186/s12864-022-08726-y (PMC9271251; doi:10.1186/s12864-022-08726-y)
Supplement: Supplementary file 9 — Additional file 9: Table S6. Relative expression data and ANOVA results for 10 selected CqTH genes. [file 12864_2022_8726_MOESM9_ESM.xlsx]

## Sheet: S6a.Different tissue
S6a. Relative expression data and ANOVA results for tissue-specific gene expression of 10 C.quinoa trihelix genes
Tissue	CqTH02			CqTH05			CqTH18			CqTH19			CqTH25			CqTH27			CqTH28			CqTH31			CqTH36			CqTH42
	RE	Stdev.s	L	RE	Stdev.s	L	RE	Stdev.s	L	RE	Stdev.s	L	RE	Stdev.s	L	RE	Stdev.s	L	RE	Stdev.s	L	RE	Stdev.s	L	RE	Stdev.s	L	RE	Stdev.s	L
Stem	1.01351	0.162909	b	1.00064	0.0358629	b	1.00685	0.120224	b	1.00731	0.117711	b	1.001	0.0446747	c	1.00639	0.115916	c	1.00264	0.0718623	d	1.01302	0.156338	c	1.00099	0.0449024	b	1.00023	0.0217891	b
Leaf	56.4967	6.58039	b	5.82078	0.201417	b	0.234321	0.0317358	b	0.386718	0.0511642	c	15.3415	2.14367	b	7.95066	0.289985	c	64.204	4.70005	a	717.615	114.549	b	1.46532	0.303555	b	97.4974	11.1885	a
Root	0.658554	0.0604367	b	7.50836	0.313612	b	1.94717	0.514254	b	0.00828284	0.000708191	d	3.19731	0.246943	ab	4.63314	0.168359	c	5.92153	0.68782	cd	8.90852	1.42509	c	0.0216268	0.000546547	b	9.353	1.6967	b
Flower	15.4587	0.516029	b	1.01568	0.0357981	b	2.85023	0.084109	b	0.24725	0.0318625	c	8.79304	0.927205	ab	259.97	25.0129	a	39.8478	3.29137	b	10.6195	2.83481	c	58.6841	6.12225	b	82.6673	10.6289	a
Fruit	903.393	108.969	a	831.882	89.2222	a	583.523	74.9713	a	1.26593	0.144088	a	142.427	11.5581	a	91.9418	9.76313	b	7.80973	0.283345	c	1689.59	250.821	a	303.54	90.1831	a	3.96459	0.0807658	c
NOTE.-- Error bars were obtained from three measurements. Lowercase letter above the bar indicates significant difference (α = 0.05, LSD) among the treatments.
Abbreviations.--		RE: Relative expression
		Stdev.s: Standard deviation, s
		L: Label

## Sheet: S6b.Abiotic stresses 
S6b. Relative expression data and ANOVA results of 10 selected trihelix genes under different abiotic stresses
Different treatments	Tissue	CqTH02									CqTH05									CqTH18									CqTH19									CqTH25									CqTH27
		0h			2h			24h			0h			2h			24h			0h			2h			24h			0h			2h			24h			0h			2h			24h			0h
		RE	Stdev.s	L	RE	Stdev.s	L	RE	Stdev.s	L	RE	Stdev.s	L	RE	Stdev.s	L	RE	Stdev.s	L	RE	Stdev.s	L	RE	Stdev.s	L	RE	Stdev.s	L	RE	Stdev.s	L	RE	Stdev.s	L	RE	Stdev.s	L	RE	Stdev.s	L	RE	Stdev.s	L	RE	Stdev.s	L	RE	Stdev.s	L
UV	Root	1.00203	0.0644798	a	0.0423236	0.00662695	c	0.350672	0.0174498	b	1.00021	0.0204927	a	0.000197728	4.23159e-05	c	0.337972	0.0533127	b	1.00466	0.0948399	b	1.77435	0.245457	a	0.679443	0.0965669	b	1.00217	0.0665992	a	0.0959588	0.0187288	b	0.87319	0.0816504	a	1.01153	0.14768	b	0.207923	0.00478502	c	1.97359	0.0719525	a	1.00336	0.0834168	a
	Stem	1.00011	0.0151439	a	0.254026	0.00569014	b	0.183944	0.0269071	c	1.00989	0.145291	a	0.156639	0.0189779	b	0.14247	0.00342117	b	1.01108	0.154213	b	2.44194	0.241697	a	0.988341	0.209228	b	1.00054	0.0328685	a	0.039609	0.00605093	b	0.0747906	0.0166017	b	1.00698	0.118116	a	1.05832	0.0528132	a	0.744403	0.0984833	b	1.01176	0.159247	a
	Leaf	1.00034	0.0261531	b	3.75076	0.601981	a	4.09699	0.460828	a	1.03132	0.238923	b	0.222749	0.0052718	b	71.1246	2.63748	a	1.01911	0.204178	b	0.33942	0.0185252	b	8.23223	1.28204	a	1.00973	0.14419	c	5.06405	0.779251	b	17.4151	1.6347	a	1.00927	0.140745	b	39.0877	1.65676	b	241.692	26.702	a	1.00258	0.0727838	b
FL	Root	1.00203	0.0644798	a	0.0271675	0.000971714	b	0.0249355	0.00197165	b	1.00021	0.0204927	a	0.0365432	0.00478819	c	0.28681	0.00841506	b	1.00466	0.0948399	b	4.92305	0.172234	a	1.02204	0.0335463	b	1.00217	0.0665992	a	0.0376961	0.00898738	c	0.503066	0.00973931	b	1.01153	0.14768	a	0.5062	0.00740667	b	0.129398	0.0286105	c	1.00336	0.0834168	a
	Stem	1.00011	0.0151439	ab	0.0585294	0.00513341	b	1.03629	0.231493	a	1.00989	0.145291	a	0.568962	0.103475	a	2.22948	1.20675	a	1.01108	0.154213	b	0.0938465	0.00218055	b	144.138	18.8245	a	1.00054	0.0328685	a	0.0849578	0.0183283	a	1.80396	0.410561	a	1.00698	0.118116	b	0.834166	0.0447367	b	2.22704	0.565925	a	1.01176	0.159247	a
	Leaf	1.00034	0.0261531	a	0.502043	0.0513972	c	0.707791	0.0677138	b	1.03132	0.238923	b	4.71242	0.618142	a	4.20228	0.079913	a	1.01911	0.204178	a	0.188356	0.00679047	b	0.857939	0.184698	a	1.00973	0.14419	a	0.925913	0.11087	a	1.01463	0.104864	a	1.00927	0.140745	ab	1.3977	0.219358	a	0.678785	0.0696916	b	1.00258	0.0727838	c
PEG	Root	1.00203	0.0644798	a	0.284117	0.00598498	b	0.12088	0.00831689	c	1.00021	0.0204927	a	0.0238061	0.00404789	c	0.0802609	0.0150754	b	1.00466	0.0948399	b	1.17433	0.0574254	b	8.27593	1.43049	a	1.00217	0.0665992	a	0.69609	0.115644	a	0.879693	0.271337	a	1.01153	0.14768	a	0.327787	0.0459672	b	0.458027	0.0494377	b	1.00336	0.0834168	a
	Stem	1.00011	0.0151439	b	2.59933	0.254225	a	0.309132	0.00734401	c	1.00989	0.145291	b	0.0491497	0.0100621	c	2.81592	0.461055	a	1.01108	0.154213	c	114.668	13.1797	a	62.3827	2.15024	b	1.00054	0.0328685	b	1.80936	0.100926	a	0.297078	0.0892244	c	1.00698	0.118116	b	4.16258	0.562548	a	4.85224	0.510392	a	1.01176	0.159247	a
	Leaf	1.00034	0.0261531	b	3.41326	0.226846	a	0.279191	0.0401779	c	1.03132	0.238923	b	6.78433	0.695086	b	19.7132	4.12014	a	1.01911	0.204178	b	0.101038	0.00709387	c	3.07482	0.376896	a	1.00973	0.14419	b	2.24908	0.155984	a	2.77051	0.380799	a	1.00927	0.140745	b	5.62979	0.149435	a	5.39149	0.245831	a	1.00258	0.0727838	c
SA	Root	1.00203	0.0644798	a	0.0492257	0.0105954	c	0.465602	0.0720843	b	1.00021	0.0204927	a	0.214913	0.0288111	b	1.04135	0.0883083	a	1.00466	0.0948399	b	6.65476	0.601795	b	33.9464	7.62612	a	1.00217	0.0665992	a	0.0810933	0.00563377	c	0.410927	0.0556168	b	1.01153	0.14768	a	0.153278	0.0173945	b	0.872184	0.0996754	a	1.00336	0.0834168	a
	Stem	1.00011	0.0151439	a	0.371807	0.072468	b	0.0327807	0.00410407	c	1.00989	0.145291	a	0.147981	0.0248594	b	0.0197097	0.00253239	b	1.01108	0.154213	b	3.89373	0.630181	a	0.910162	0.204076	b	1.00054	0.0328685	a	0.0311332	0.0136281	b	0.0120643	0.00609168	b	1.00698	0.118116	a	0.245655	0.0322405	b	0.187628	0.00287017	b	1.01176	0.159247	a
	Leaf	1.00034	0.0261531	a	0.248789	0.0573599	b	0.19816	0.0213205	b	1.03132	0.238923	c	8.9611	0.160428	a	2.94035	0.097445	b	1.01911	0.204178	a	0.118265	0.0225948	b	0.919802	0.102428	a	1.00973	0.14419	a	0.256299	0.0330828	b	0.0253436	0.00299695	c	1.00927	0.140745	a	1.03099	0.114021	a	0.292968	0.0337716	b	1.00258	0.0727838	c
HT	Root	1.00203	0.0644798	a	0.00433155	0.000373697	b	0.0912988	0.0127051	b	1.00021	0.0204927	b	0.098748	0.00333797	c	2.09827	0.208792	a	1.00466	0.0948399	b	0.707119	0.0138144	c	5.08791	0.166282	a	1.00217	0.0665992	b	0.0554251	0.00330104	c	3.01725	0.501804	a	1.01153	0.14768	b	0.113394	0.00591945	c	1.54519	0.241939	a	1.00336	0.0834168	b
	Stem	1.00011	0.0151439	a	0.193778	0.00771267	b	0.0418073	0.0014785	c	1.00989	0.145291	a	0.0465287	0.00801347	b	0.930665	0.0221121	a	1.01108	0.154213	b	0.0307678	0.00263988	b	6.01468	1.46337	a	1.00054	0.0328685	a	0.0351743	0.0158938	b	0.0445185	0.0138712	b	1.00698	0.118116	a	0.247263	0.0208402	c	0.585659	0.0430798	b	1.01176	0.159247	a
	Leaf	1.00034	0.0261531	a	0.902252	0.186457	a	0.134801	0.0118718	b	1.03132	0.238923	c	7.41179	1.33041	b	13.0331	1.47606	a	1.01911	0.204178	a	0.636725	0.154915	a	0.757085	0.10506	a	1.00973	0.14419	b	5.27629	0.305186	a	0.147938	0.0180139	c	1.00927	0.140745	c	5.13487	0.735354	a	3.36641	0.360794	b	1.00258	0.0727838	b
LT	Root	1.00203	0.0644798	a	0.000991274	0.000209161	b	0.0215657	0.00826929	b	1.00021	0.0204927	a	0.861233	0.142217	a	0.0741441	0.00368561	b	1.00466	0.0948399	ab	0.00293427	0.0008587	b	2.82131	1.26834	a	1.00217	0.0665992	a	0.0392118	0.00707995	c	0.419214	0.0761398	b	1.01153	0.14768	a	0.093314	0.0176223	c	0.318222	0.0431574	b	1.00336	0.0834168	a
	Stem	1.00011	0.0151439	a	0.0474799	0.0163397	c	0.1139	0.0276598	b	1.00989	0.145291	a	0.602427	0.0125711	b	0.135611	0.00265	c	1.01108	0.154213	c	8.66508	0.287608	b	32.1405	4.46007	a	1.00054	0.0328685	a	0.0162994	0.00401752	b	0.0405814	0.00119479	b	1.00698	0.118116	a	0.286704	0.00644103	b	0.409147	0.0765212	b	1.01176	0.159247	a
	Leaf	1.00034	0.0261531	a	0.00495398	0.000997215	c	0.453745	0.0301626	b	1.03132	0.238923	c	4.63326	0.442744	b	8.7254	0.231966	a	1.01911	0.204178	a	1.04934	0.0877339	a	1.27913	0.268256	a	1.00973	0.14419	b	10.2748	1.08834	a	1.29746	0.264173	b	1.00927	0.140745	c	7.09019	0.39393	a	2.50659	0.0608469	b	1.00258	0.0727838	c
NOTE.-- Error bars were obtained from three measurements. Lowercase letter above the bar indicates significant difference (α = 0.05, LSD) among the treatments.
Abbreviations.--		RE: Relative expression
		Stdev.s: Standard deviation, s
		L: Label
[truncated: 42 more columns]

## Sheet: S6c.After flowering 0-35D
S6c. Relative expression data and ANOVA results of different periods after flowering
periods	CqTH02			CqTH05			CqTH18			CqTH19			CqTH25			CqTH27			CqTH28			CqTH31			CqTH36			CqTH42
	RE	Stdev.s	L	RE	Stdev.s	L	RE	Stdev.s	L	RE	Stdev.s	L	RE	Stdev.s	L	RE	Stdev.s	L	RE	Stdev.s	L	RE	Stdev.s	L	RE	Stdev.s	L	RE	Stdev.s	L
0D	1.00056	0.0333996	b	1.00062	0.0352674	b	1.00044	0.0295225	b	1.00882	0.130005	b	1.00561	0.106039	c	1.00486	0.0966824	a	1.00333	0.0828736	c	1.03592	0.276534	b	1.00575	0.104925	b	1.00814	0.129622	a
7D	0.192647	0.00379434	b	1.03957	0.0838275	b	0.388577	0.0186589	b	0.130606	0.019635	c	0.996951	0.1204	c	0.0185928	0.0021672	d	0.934083	0.171158	c	0.657861	0.0745291	b	0.00191524	4.43166e-05	d	0.467233	0.0598208	b
14D	3.40442	0.354027	b	53.4721	3.9209	b	0.761732	0.0444402	b	0.520781	0.0191737	bc	1.72927	0.137056	c	0.155715	0.0160869	c	1.63427	0.0467801	a	33.569	0.587665	b	0.360966	0.0585102	cd	0.00089118	4.38074e-05	d
21D	61.7722	11.1864	a	730.525	80.3336	a	165.095	19.6553	a	5.06803	0.722716	a	16.2886	1.32183	a	0.309096	0.0287655	b	0.196641	0.00713434	d	329.636	48.9349	a	3.99448	0.607417	a	0.0521012	0.00563537	d
28D	10.321	0.63232	b	37.2648	4.58247	b	1.02969	0.11012	b	5.29094	0.331822	a	5.81536	0.373143	b	0.0834388	0.00174997	cd	1.32283	0.117541	b	48.4776	1.99597	b	0.906151	0.142951	bc	0.00676579	0.000162539	d
35D	2.29358	0.126489	b	31.8183	3.46659	b	14.7282	1.33239	b	0.534219	0.331254	bc	1.15236	0.124409	c	0.294239	0.0433529	b	1.11752	0.0371639	bc	17.9673	2.46431	b	0.241142	0.00877373	d	0.244675	0.0665278	c
NOTE.-- Error bars were obtained from three measurements. Lowercase letter above the bar indicates significant difference (α = 0.05, LSD) among the treatments.
Abbreviations.--		RE: Relative expression
		Stdev.s: Standard deviation, s
		L: Label

## Sheet: S6d.Phytohormones treatment
S6d. Relative expression data and ANOVA results of different hormone treatments
periods	CqTH02									CqTH05									CqTH18									CqTH19									CqTH25									CqTH27
	CK			ABA			P			CK			ABA			P			CK			ABA			P			CK			ABA			P			CK			ABA			P			CK			ABA
	RE	Stdev.s	L	RE	Stdev.s	L	RE	Stdev.s	L	RE	Stdev.s	L	RE	Stdev.s	L	RE	Stdev.s	L	RE	Stdev.s	L	RE	Stdev.s	L	RE	Stdev.s	L	RE	Stdev.s	L	RE	Stdev.s	L	RE	Stdev.s	L	RE	Stdev.s	L	RE	Stdev.s	L	RE	Stdev.s	L	RE	Stdev.s	L	RE
0D	1.00056	0.0333996	d	1.00056	0.0333996	d	1.00056	0.0333996	c	1.00062	0.0352674	b	1.00062	0.0352674	b	1.00062	0.0352674	d	1.00044	0.0295225	c	1.00044	0.0295225	c	1.00044	0.0295225	d	1.00882	0.130005	c	1.00882	0.130005	c	1.00882	0.130005	c	1.00561	0.106039	de	1.00561	0.106039	de	1.00561	0.106039	de	1.00486	0.0966824	a	1.00486
7D	0.192647	0.00379434	d	0.0859574	0.0149981	d	0.176607	0.00385487	c	1.03957	0.0838275	b	0.666823	0.0245041	b	4.56733	0.342365	d	0.388577	0.0186589	c	27.9812	2.83674	b	1.55632	0.180257	d	0.130606	0.019635	d	0.111936	0.0279861	d	0.0580569	0.00593461	c	0.996951	0.1204	de	0.0981867	0.015606	e	0.224844	0.0281588	e	0.0185928	0.0021672	c	0.0691647
14D	3.40442	0.354027	cd	20.6407	2.05137	b	1.69967	0.0481713	bc	53.4721	3.9209	b	30.2449	2.25355	b	85.131	6.1477	c	0.761732	0.0444402	c	3.16314	0.404819	c	6.29382	0.95804	d	0.520781	0.0191737	cd	4.32931	0.106128	b	1061.62	24.0279	a	1.72927	0.137056	d	3.76787	0.515464	c	1.99523	0.151742	d	0.155715	0.0160869	c	1.04874
21D	61.7722	11.1864	a	1.13421	0.0628038	d	1.29732	0.135112	c	730.525	80.3336	a	61.3577	1.51183	b	27.9593	3.15581	cd	165.095	19.6553	a	0.253161	0.0197712	c	50.1655	5.5371	c	5.06803	0.722716	a	4.95833	0.386599	ab	2.43597	0.0477563	c	16.2886	1.32183	a	1.92882	0.233803	d	1.11797	0.0899314	de	0.309096	0.0287655	b	0.962963
28D	10.321	0.63232	c	0.0230501	0.00297814	d	4.83505	0.393453	bc	37.2648	4.58247	b	4.92954	0.448782	b	168.834	11.953	b	1.02969	0.11012	c	1.46392	0.125738	c	257.698	36.4914	a	5.29094	0.331822	a	0.535157	0.0684388	cd	55.5522	4.50111	b	5.81536	0.373143	b	0.110359	0.00864449	e	7.30375	1.09684	b	0.0834388	0.00174997	c	0.00807525
NOTE.-- Error bars were obtained from three measurements. Lowercase letter above the bar indicates significant difference (α = 0.05, LSD) among the treatments.
Abbreviations.--		RE: Relative expression
		Stdev.s: Standard deviation, s
		L: Label
[truncated: 41 more columns]
