# Supplementary material for: Genome-wide identification, phylogenetic analysis, and expression profiles of trihelix transcription factor family genes in quinoa (Chenopodium quinoa Willd.) under abiotic stress conditions
Source: BMC Genomics. 2022 Jul 10;23:499. doi: 10.1186/s12864-022-08726-y (PMC9271251; doi:10.1186/s12864-022-08726-y)
Supplement: Supplementary file 10 — Additional file 10: Table S7. Primer sequences of 10 selected CqTH genes and reference genes for qPCR. [file 12864_2022_8726_MOESM10_ESM.xlsx]

## Sheet: Table for primer design
Supplementary Table 7 Primer sequences of 10 selected trhelix genes and reference genes for qPCR
Gene ID	Sequence(5′to 3′)F	Sequence(5′to 3′)R
CqTH02	TTCCTTCATTCGCAACGC	CTGCCACTTCATCCCACA
CqTH05	CTGGTCTCTTGGGTGTGA	ACCGTTTTTTAGGGATTG
CqTH18	AACATCTGTTTTATCGGG	GAAATTAGAGCTTCCTCC
CqTH19	GATGATGCTTCTATTCCT	ACTTTCTGTTAAACTGCC
CqTH25	TACTCCTGCTTCTGGTGC	CTTTCTTATCCCTGCCCT
CqTH27	GTGAAAAATTCACAAACG	ATACAAAAAAACCCCTCT
CqTH28	AATTAGACGCCCTCTACC	CGCCACTATCTCATACCC
CqTH31	CTGGAAATGGTGATGATA	AGGTGAAGAGTGTAGGTG
CqTH36	GAAAACTCCCCTCACAAA	TCATCCTCCTCATCAACC
CqTH42	AGCCAGTGGGTTTTCTAC	CTCTTCTCCCTTTATTCT
CqGAPDH	TTGGGCATTGACTTGGTTATCG	AGCGTTACTGATGATGGTGTCT
